# Supplementary material for: Seed Banks as Incidental Fungi Banks: Fungal Endophyte Diversity in Stored Seeds of Banana Wild Relatives
Source: Front Microbiol. 2021 Mar 22;12:643731. doi: 10.3389/fmicb.2021.643731 (PMC8024981; doi:10.3389/fmicb.2021.643731)
Supplement: Supplementary Data Sheet 1 — Classification of OTUs by UNITE and T-BAS and the inferred consensus. [file Data_Sheet_1.xlsx]

## Sheet: Supplementary_Table_3
Supplementary Table 3. Classification of OTUs by UNITE and T-BAS and the inferred consensus
	UNITE									T-BAS								Consensus
OTU	top.hit	identity	sp.	gen.	fam.	ord.	class.	phy.	king.	Likelihood.weight	Taxon.assignment	gen.tbas	fam.tbas	ord.tbas	class.tbas	phy.tbas	clash	sp.consensus	gen.consensus	fam.consensus	ord.consensus	class.consensus	phy.consensus	king.consensus
Otu1	Aspergillus_restrictus	98.792	Aspergillus sp.	Aspergillus	Aspergillaceae	Eurotiales	Eurotiomycetes	Ascomycota	Fungi	0.586033, 0.325715, 0.014197, 0.013446, 0.013292	Aspergillus_penicillioides	Aspergillus	Aspergillaceae	Eurotiales	Eurotiomycetes	Ascomycota	NA	Aspergillus sp.	Aspergillus	Aspergillaceae	Eurotiales	Eurotiomycetes	Ascomycota	Fungi
Otu2	Lasiodiplodia_egyptiaca	99.254	Lasiodiplodia egyptiaca	Lasiodiplodia	Botryosphaeriaceae	Botryosphaeriales	Dothideomycetes	Ascomycota	Fungi	0.955696	Lasiodiplodia_pseudotheobromae	Lasiodiplodia	Botryosphaeriaceae	Botryosphaeriales	Dothideomycetes	Ascomycota	NA	Lasiodiplodia egyptiaca	Lasiodiplodia	Botryosphaeriaceae	Botryosphaeriales	Dothideomycetes	Ascomycota	Fungi
Otu3	Fusarium_fujikuroi	100	Fusarium fujikuroi	Fusarium	Nectriaceae	Hypocreales	Sordariomycetes	Ascomycota	Fungi	0.399219, 0.152833, 0.149849, 0.143394, 0.143206	Fusarium_fujikuroi	Fusarium	Nectriaceae	Hypocreales	Sordariomycetes	Ascomycota	NA	Fusarium fujikuroi	Fusarium	Nectriaceae	Hypocreales	Sordariomycetes	Ascomycota	Fungi
Otu4	Fusarium_fujikuroi	99.19	Fusarium fujikuroi	Fusarium	Nectriaceae	Hypocreales	Sordariomycetes	Ascomycota	Fungi	0.697632, 0.108771, 0.093836, 0.066054	Fusarium_acutatum	Fusarium	Nectriaceae	Hypocreales	Sordariomycetes	Ascomycota	NA	Fusarium fujikuroi	Fusarium	Nectriaceae	Hypocreales	Sordariomycetes	Ascomycota	Fungi
Otu5	Aspergillus_caesiellus	100	Aspergillus caesiellus	Aspergillus	Aspergillaceae	Eurotiales	Eurotiomycetes	Ascomycota	Fungi	0.540894, 0.401783, 0.009044	Aspergillus_penicillioides	Aspergillus	Aspergillaceae	Eurotiales	Eurotiomycetes	Ascomycota	NA	Aspergillus caesiellus	Aspergillus	Aspergillaceae	Eurotiales	Eurotiomycetes	Ascomycota	Fungi
Otu6	Lasiodiplodia_citricola	100	Lasiodiplodia citricola	Lasiodiplodia	Botryosphaeriaceae	Botryosphaeriales	Dothideomycetes	Ascomycota	Fungi	0.688327, 0.078103, 0.077970, 0.077733, 0.077723	Lasiodiplodia_pseudotheobromae	Lasiodiplodia	Botryosphaeriaceae	Botryosphaeriales	Dothideomycetes	Ascomycota	NA	Lasiodiplodia citricola	Lasiodiplodia	Botryosphaeriaceae	Botryosphaeriales	Dothideomycetes	Ascomycota	Fungi
Otu7	Dermea_ariae	100	Dermea ariae	Dermea	Dermateaceae	Helotiales	Leotiomycetes	Ascomycota	Fungi	0.668133, 0.083124, 0.083000, 0.082780, 0.082770	Lasiodiplodia_pseudotheobromae	Lasiodiplodia	Botryosphaeriaceae	Botryosphaeriales	Dothideomycetes	Ascomycota	Y	Ascomycota sp.	Ascomycota gen.	Ascomycota fam.	Ascomycota ord.	Ascomycota class.	Ascomycota	Fungi
Otu8	Nectriaceae_sp	100	Nectriaceae sp.	Nectriaceae gen.	Nectriaceae	Hypocreales	Sordariomycetes	Ascomycota	Fungi	0.368626, 0.349832, 0.280954	Fusarium_napiforme	Fusarium	Nectriaceae	Hypocreales	Sordariomycetes	Ascomycota	NA	Nectriaceae sp.	Nectriaceae gen.	Nectriaceae	Hypocreales	Sordariomycetes	Ascomycota	Fungi
Otu9	Dipodascaceae_sp	99.537	Dipodascaceae sp.	Dipodascaceae gen.	Dipodascaceae	Saccharomycetales	Saccharomycetes	Ascomycota	Fungi	0.995189	Yarrowia_lipolytica	Yarrowia	Dipodascaceae	Saccharomycetales	Saccharomycetes	Ascomycota	NA	Dipodascaceae sp.	Dipodascaceae gen.	Dipodascaceae	Saccharomycetales	Saccharomycetes	Ascomycota	Fungi
Otu10	Penicillium_citrinum	100	Penicillium citrinum	Penicillium	Aspergillaceae	Eurotiales	Eurotiomycetes	Ascomycota	Fungi	1	Penicillium_chrysogenum	Penicillium	Aspergillaceae	Eurotiales	Eurotiomycetes	Ascomycota	NA	Penicillium citrinum	Penicillium	Aspergillaceae	Eurotiales	Eurotiomycetes	Ascomycota	Fungi
Otu11	Colletotrichum_graminicola	100	Colletotrichum graminicola	Colletotrichum	Glomerellaceae	Glomerellales	Sordariomycetes	Ascomycota	Fungi	0.664981, 0.168058, 0.166958	Colletotrichum_musae	Colletotrichum	Glomerellaceae	Glomerellales	Sordariomycetes	Ascomycota	NA	Colletotrichum graminicola	Colletotrichum	Glomerellaceae	Glomerellales	Sordariomycetes	Ascomycota	Fungi
Otu12	Leptosphaeria_veronicae	100	Leptosphaeria veronicae	Leptosphaeria	Leptosphaeriaceae	Pleosporales	Dothideomycetes	Ascomycota	Fungi	0.265197, 0.099247, 0.098537, 0.094893, 0.093451, 0.091751, 0.088671, 0.034219, 0.011926, 0.011437, 0.011436	Didymella_coffeae_arabicae	Didymella	Didymellaceae	Pleosporales	Dothideomycetes	Ascomycota	Y	Pleosporales sp.	Pleosporales gen.	Pleosporales fam.	Pleosporales	Dothideomycetes	Ascomycota	Fungi
Otu13	Aspergillus_flavus	99.715	Aspergillus flavus	Aspergillus	Aspergillaceae	Eurotiales	Eurotiomycetes	Ascomycota	Fungi	1	Aspergillus_oryzae	Aspergillus	Aspergillaceae	Eurotiales	Eurotiomycetes	Ascomycota	NA	Aspergillus flavus	Aspergillus	Aspergillaceae	Eurotiales	Eurotiomycetes	Ascomycota	Fungi
Otu14	Bipolaris_sorokiniana	98.678	Bipolaris sp.	Bipolaris	Pleosporaceae	Pleosporales	Dothideomycetes	Ascomycota	Fungi	0.99002	Nectria_haematococca	Fusarium	Nectriaceae	Hypocreales	Sordariomycetes	Ascomycota	Y	Ascomycota sp.	Ascomycota gen.	Ascomycota fam.	Ascomycota ord.	Ascomycota class.	Ascomycota	Fungi
Otu15	Dipodascaceae_sp	98.618	Dipodascaceae sp.	Dipodascaceae gen.	Dipodascaceae	Saccharomycetales	Saccharomycetes	Ascomycota	Fungi	0.983133	Yarrowia_lipolytica	Yarrowia	Dipodascaceae	Saccharomycetales	Saccharomycetes	Ascomycota	NA	Dipodascaceae sp.	Dipodascaceae gen.	Dipodascaceae	Saccharomycetales	Saccharomycetes	Ascomycota	Fungi
Otu16	Diaporthe_pterocarpicola	99.683	Diaporthe pterocarpicola	Diaporthe	Diaporthaceae	Diaporthales	Sordariomycetes	Ascomycota	Fungi	0.344749, 0.328054, 0.309383	Diaporthe_eres,Diaporthe_longicolla,Diaporthe_phaseolorum	Diaporthe	Diaporthaceae	Diaporthales	Sordariomycetes	Ascomycota	NA	Diaporthe pterocarpicola	Diaporthe	Diaporthaceae	Diaporthales	Sordariomycetes	Ascomycota	Fungi
Otu17	Pleosporaceae_sp	100	Pleosporaceae sp.	Pleosporaceae gen.	Pleosporaceae	Pleosporales	Dothideomycetes	Ascomycota	Fungi	0.737471, 0.067708, 0.062862, 0.008780, 0.008760, 0.008754, 0.008753, 0.008744, 0.008736, 0.007369, 0.007356	Curvularia_robusta	Curvularia	Pleosporaceae	Pleosporales	Dothideomycetes	Ascomycota	NA	Pleosporaceae sp.	Pleosporaceae gen.	Pleosporaceae	Pleosporales	Dothideomycetes	Ascomycota	Fungi
Otu18	Aspergillus_costiformis	99.691	Aspergillus costiformis	Aspergillus	Aspergillaceae	Eurotiales	Eurotiomycetes	Ascomycota	Fungi	0.731149, 0.064975, 0.038725, 0.029169, 0.022378, 0.020817, 0.020105, 0.013002, 0.012238	Aspergillus_penicillioides	Aspergillus	Aspergillaceae	Eurotiales	Eurotiomycetes	Ascomycota	NA	Aspergillus costiformis	Aspergillus	Aspergillaceae	Eurotiales	Eurotiomycetes	Ascomycota	Fungi
Otu19	Aspergillus_restrictus	99.085	Aspergillus restrictus	Aspergillus	Aspergillaceae	Eurotiales	Eurotiomycetes	Ascomycota	Fungi	0.698298, 0.206030, 0.016942, 0.015866, 0.012423, 0.010737	Aspergillus_penicillioides	Aspergillus	Aspergillaceae	Eurotiales	Eurotiomycetes	Ascomycota	NA	Aspergillus restrictus	Aspergillus	Aspergillaceae	Eurotiales	Eurotiomycetes	Ascomycota	Fungi
Otu20	Colletotrichum_graminicola	100	Colletotrichum graminicola	Colletotrichum	Glomerellaceae	Glomerellales	Sordariomycetes	Ascomycota	Fungi	0.558385, 0.220971, 0.220642	Colletotrichum_musae	Colletotrichum	Glomerellaceae	Glomerellales	Sordariomycetes	Ascomycota	NA	Colletotrichum graminicola	Colletotrichum	Glomerellaceae	Glomerellales	Sordariomycetes	Ascomycota	Fungi
Otu21	Fusarium_concentricum	98.841	Fusarium sp.	Fusarium	Nectriaceae	Hypocreales	Sordariomycetes	Ascomycota	Fungi	0.686344, 0.111850, 0.097233, 0.068104	Fusarium_acutatum	Fusarium	Nectriaceae	Hypocreales	Sordariomycetes	Ascomycota	NA	Fusarium sp.	Fusarium	Nectriaceae	Hypocreales	Sordariomycetes	Ascomycota	Fungi
Otu22	Fusarium_concentricum	100	Fusarium concentricum	Fusarium	Nectriaceae	Hypocreales	Sordariomycetes	Ascomycota	Fungi	0.701012, 0.103667, 0.089215, 0.072837	Fusarium_acutatum	Fusarium	Nectriaceae	Hypocreales	Sordariomycetes	Ascomycota	NA	Fusarium concentricum	Fusarium	Nectriaceae	Hypocreales	Sordariomycetes	Ascomycota	Fungi
Otu23	Aspergillus_pachycaulis	99.693	Aspergillus pachycaulis	Aspergillus	Aspergillaceae	Eurotiales	Eurotiomycetes	Ascomycota	Fungi	0.635313, 0.306946, 0.009073	Aspergillus_penicillioides	Aspergillus	Aspergillaceae	Eurotiales	Eurotiomycetes	Ascomycota	NA	Aspergillus pachycaulis	Aspergillus	Aspergillaceae	Eurotiales	Eurotiomycetes	Ascomycota	Fungi
Otu24	Kuraishia_piskuri	100	Kuraishia piskuri	Kuraishia	Saccharomycetales_fam_Incertae_sedis	Saccharomycetales	Saccharomycetes	Ascomycota	Fungi	1	Meyerozyma_guilliermondii	Meyerozyma	Debaryomycetaceae	Saccharomycetales	Saccharomycetes	Ascomycota	Y	Saccharomycetales sp.	Saccharomycetales gen.	Saccharomycetales fam.	Saccharomycetales	Saccharomycetes	Ascomycota	Fungi
Otu25	Curvularia_lunata	100	Curvularia lunata	Curvularia	Pleosporaceae	Pleosporales	Dothideomycetes	Ascomycota	Fungi	0.367549, 0.205264, 0.204937, 0.169588, 0.004575	Curvularia_brachyspora	Curvularia	Pleosporaceae	Pleosporales	Dothideomycetes	Ascomycota	NA	Curvularia lunata	Curvularia	Pleosporaceae	Pleosporales	Dothideomycetes	Ascomycota	Fungi
Otu26	Cercospora_sojina	100	Cercospora sojina	Cercospora	Mycosphaerellaceae	Capnodiales	Dothideomycetes	Ascomycota	Fungi	1	Cladosporium_cladosporioides	Cladosporium	Cladosporiaceae	Capnodiales	Dothideomycetes	Ascomycota	Y	Capnodiales sp.	Capnodiales gen.	Capnodiales fam.	Capnodiales	Dothideomycetes	Ascomycota	Fungi
Otu27	Aspergillus_niger	99.715	Aspergillus niger	Aspergillus	Aspergillaceae	Eurotiales	Eurotiomycetes	Ascomycota	Fungi	1	Aspergillus_niger	Aspergillus	Aspergillaceae	Eurotiales	Eurotiomycetes	Ascomycota	NA	Aspergillus niger	Aspergillus	Aspergillaceae	Eurotiales	Eurotiomycetes	Ascomycota	Fungi
Otu28	Aspergillus_sp	99.128	Aspergillus sp.	Aspergillus	Aspergillaceae	Eurotiales	Eurotiomycetes	Ascomycota	Fungi	0.999751	Aspergillus_penicillioides	Aspergillus	Aspergillaceae	Eurotiales	Eurotiomycetes	Ascomycota	NA	Aspergillus sp.	Aspergillus	Aspergillaceae	Eurotiales	Eurotiomycetes	Ascomycota	Fungi
Otu29	Fusarium_solani	99.497	Fusarium solani	Fusarium	Nectriaceae	Hypocreales	Sordariomycetes	Ascomycota	Fungi	0.538803, 0.224758, 0.224725	Nectria_haematococca	Fusarium	Nectriaceae	Hypocreales	Sordariomycetes	Ascomycota	NA	Fusarium solani	Fusarium	Nectriaceae	Hypocreales	Sordariomycetes	Ascomycota	Fungi
Otu30	Nectriaceae_sp	100	Nectriaceae sp.	Nectriaceae gen.	Nectriaceae	Hypocreales	Sordariomycetes	Ascomycota	Fungi	0.393623, 0.360615, 0.245761	Fusarium_napiforme	Fusarium	Nectriaceae	Hypocreales	Sordariomycetes	Ascomycota	NA	Nectriaceae sp.	Nectriaceae gen.	Nectriaceae	Hypocreales	Sordariomycetes	Ascomycota	Fungi
Otu31	Lasiodiplodia_egyptiaca	100	Lasiodiplodia egyptiaca	Lasiodiplodia	Botryosphaeriaceae	Botryosphaeriales	Dothideomycetes	Ascomycota	Fungi	0.652371, 0.087073, 0.086910, 0.086709, 0.086697	Lasiodiplodia_pseudotheobromae	Lasiodiplodia	Botryosphaeriaceae	Botryosphaeriales	Dothideomycetes	Ascomycota	NA	Lasiodiplodia egyptiaca	Lasiodiplodia	Botryosphaeriaceae	Botryosphaeriales	Dothideomycetes	Ascomycota	Fungi
Otu32	Sordariomycetes_sp	99.683	Sordariomycetes sp.	Sordariomycetes gen.	Sordariomycetes fam.	Sordariomycetes ord.	Sordariomycetes	Ascomycota	Fungi	0.326365, 0.321396, 0.321199	Diaporthe_eres,Diaporthe_longicolla,Diaporthe_phaseolorum	Diaporthe	Diaporthaceae	Diaporthales	Sordariomycetes	Ascomycota	NA	Sordariomycetes sp.	Sordariomycetes gen.	Sordariomycetes fam.	Sordariomycetes ord.	Sordariomycetes	Ascomycota	Fungi
Otu33	Penicillium_steckii	99.697	Penicillium steckii	Penicillium	Aspergillaceae	Eurotiales	Eurotiomycetes	Ascomycota	Fungi	0.999999	Penicillium_chrysogenum	Penicillium	Aspergillaceae	Eurotiales	Eurotiomycetes	Ascomycota	NA	Penicillium steckii	Penicillium	Aspergillaceae	Eurotiales	Eurotiomycetes	Ascomycota	Fungi
Otu34	Penicillium_dierckxii	99.369	Penicillium dierckxii	Penicillium	Aspergillaceae	Eurotiales	Eurotiomycetes	Ascomycota	Fungi	0.859878, 0.128721	Penicillium_gracilentum	Penicillium	Aspergillaceae	Eurotiales	Eurotiomycetes	Ascomycota	NA	Penicillium dierckxii	Penicillium	Aspergillaceae	Eurotiales	Eurotiomycetes	Ascomycota	Fungi
Otu35	Talaromyces_leycettanus	100	Talaromyces leycettanus	Talaromyces	Trichocomaceae	Eurotiales	Eurotiomycetes	Ascomycota	Fungi	0.99974	Aspergillus_penicillioides	Aspergillus	Aspergillaceae	Eurotiales	Eurotiomycetes	Ascomycota	Y	Eurotiales sp.	Eurotiales gen.	Eurotiales fam.	Eurotiales	Eurotiomycetes	Ascomycota	Fungi
Otu36	Penicillium_solitum	100	Penicillium solitum	Penicillium	Aspergillaceae	Eurotiales	Eurotiomycetes	Ascomycota	Fungi	0.223193, 0.217943, 0.196933, 0.086357, 0.063445, 0.022868, 0.022407, 0.022282, 0.020777, 0.020680, 0.020677	Penicillium_sinaicum,Penicillium_goetzii,Penicillium_kewense	Penicillium	Aspergillaceae	Eurotiales	Eurotiomycetes	Ascomycota	NA	Penicillium solitum	Penicillium	Aspergillaceae	Eurotiales	Eurotiomycetes	Ascomycota	Fungi
Otu37	Aspergillus_penicillioides	100	Aspergillus penicillioides	Aspergillus	Aspergillaceae	Eurotiales	Eurotiomycetes	Ascomycota	Fungi	0.999626	Aspergillus_penicillioides	Aspergillus	Aspergillaceae	Eurotiales	Eurotiomycetes	Ascomycota	NA	Aspergillus penicillioides	Aspergillus	Aspergillaceae	Eurotiales	Eurotiomycetes	Ascomycota	Fungi
Otu38	Fusarium_concentricum	99.13	Fusarium concentricum	Fusarium	Nectriaceae	Hypocreales	Sordariomycetes	Ascomycota	Fungi	0.686780, 0.111836, 0.097190, 0.067855	Fusarium_acutatum	Fusarium	Nectriaceae	Hypocreales	Sordariomycetes	Ascomycota	NA	Fusarium concentricum	Fusarium	Nectriaceae	Hypocreales	Sordariomycetes	Ascomycota	Fungi
Otu39	Dipodascaceae_sp	100	Dipodascaceae sp.	Dipodascaceae gen.	Dipodascaceae	Saccharomycetales	Saccharomycetes	Ascomycota	Fungi	0.995607	Yarrowia_lipolytica	Yarrowia	Dipodascaceae	Saccharomycetales	Saccharomycetes	Ascomycota	NA	Dipodascaceae sp.	Dipodascaceae gen.	Dipodascaceae	Saccharomycetales	Saccharomycetes	Ascomycota	Fungi
Otu41	Aspergillus_penicillioides	100	Aspergillus penicillioides	Aspergillus	Aspergillaceae	Eurotiales	Eurotiomycetes	Ascomycota	Fungi	0.999919	Aspergillus_penicillioides	Aspergillus	Aspergillaceae	Eurotiales	Eurotiomycetes	Ascomycota	NA	Aspergillus penicillioides	Aspergillus	Aspergillaceae	Eurotiales	Eurotiomycetes	Ascomycota	Fungi
Otu42	Fusarium_keratoplasticum	99.696	Fusarium keratoplasticum	Fusarium	Nectriaceae	Hypocreales	Sordariomycetes	Ascomycota	Fungi	0.738326, 0.131743, 0.129868	Nectria_haematococca	Fusarium	Nectriaceae	Hypocreales	Sordariomycetes	Ascomycota	NA	Fusarium keratoplasticum	Fusarium	Nectriaceae	Hypocreales	Sordariomycetes	Ascomycota	Fungi
Otu43	Aspergillus_restrictus	98.784	Aspergillus sp.	Aspergillus	Aspergillaceae	Eurotiales	Eurotiomycetes	Ascomycota	Fungi	0.586033, 0.325715, 0.014197, 0.013446, 0.013292	Aspergillus_penicillioides	Aspergillus	Aspergillaceae	Eurotiales	Eurotiomycetes	Ascomycota	NA	Aspergillus sp.	Aspergillus	Aspergillaceae	Eurotiales	Eurotiomycetes	Ascomycota	Fungi
Otu44	Neofusicoccum_parvum	99.694	Neofusicoccum parvum	Neofusicoccum	Botryosphaeriaceae	Botryosphaeriales	Dothideomycetes	Ascomycota	Fungi	0.268516, 0.268295, 0.264295, 0.041141, 0.038955, 0.038940, 0.038628	Neofusicoccum_kwambonambiense,Neofusicoccum_ribis	Neofusicoccum	Botryosphaeriaceae	Botryosphaeriales	Dothideomycetes	Ascomycota	NA	Neofusicoccum parvum	Neofusicoccum	Botryosphaeriaceae	Botryosphaeriales	Dothideomycetes	Ascomycota	Fungi
Otu45	Aspergillus_appendiculatus	100	Aspergillus appendiculatus	Aspergillus	Aspergillaceae	Eurotiales	Eurotiomycetes	Ascomycota	Fungi	0.661116, 0.051556, 0.045937, 0.043778, 0.042026, 0.035601, 0.031409, 0.022312, 0.015127, 0.013282	Aspergillus_penicillioides	Aspergillus	Aspergillaceae	Eurotiales	Eurotiomycetes	Ascomycota	NA	Aspergillus appendiculatus	Aspergillus	Aspergillaceae	Eurotiales	Eurotiomycetes	Ascomycota	Fungi
Otu46	Aspergillus_restrictus	97.256	Aspergillaceae sp.	Aspergillaceae gen.	Aspergillaceae	Eurotiales	Eurotiomycetes	Ascomycota	Fungi	0.586033, 0.325715, 0.014197, 0.013446, 0.013292	Aspergillus_penicillioides	Aspergillus	Aspergillaceae	Eurotiales	Eurotiomycetes	Ascomycota	NA	Aspergillaceae sp.	Aspergillaceae gen.	Aspergillaceae	Eurotiales	Eurotiomycetes	Ascomycota	Fungi
Otu47	Aspergillus_restrictus	97.264	Aspergillaceae sp.	Aspergillaceae gen.	Aspergillaceae	Eurotiales	Eurotiomycetes	Ascomycota	Fungi	0.661628, 0.246933, 0.015148, 0.013346, 0.012771, 0.009576	Aspergillus_penicillioides	Aspergillus	Aspergillaceae	Eurotiales	Eurotiomycetes	Ascomycota	NA	Aspergillaceae sp.	Aspergillaceae gen.	Aspergillaceae	Eurotiales	Eurotiomycetes	Ascomycota	Fungi
Otu48	Fusarium_concentricum	99.71	Fusarium concentricum	Fusarium	Nectriaceae	Hypocreales	Sordariomycetes	Ascomycota	Fungi	0.674675, 0.114881, 0.100628, 0.070344	Fusarium_acutatum	Fusarium	Nectriaceae	Hypocreales	Sordariomycetes	Ascomycota	NA	Fusarium concentricum	Fusarium	Nectriaceae	Hypocreales	Sordariomycetes	Ascomycota	Fungi
Otu49	Fusarium_solani	99.535	Fusarium solani	Fusarium	Nectriaceae	Hypocreales	Sordariomycetes	Ascomycota	Fungi	0.649351, 0.175704, 0.173783	Nectria_haematococca	Fusarium	Nectriaceae	Hypocreales	Sordariomycetes	Ascomycota	NA	Fusarium solani	Fusarium	Nectriaceae	Hypocreales	Sordariomycetes	Ascomycota	Fungi
Otu50	Diaporthe_tectonae	99.702	Diaporthe tectonae	Diaporthe	Diaporthaceae	Diaporthales	Sordariomycetes	Ascomycota	Fungi	0.999664	Diaporthe_longicolla	Diaporthe	Diaporthaceae	Diaporthales	Sordariomycetes	Ascomycota	NA	Diaporthe tectonae	Diaporthe	Diaporthaceae	Diaporthales	Sordariomycetes	Ascomycota	Fungi
Otu52	Ramularia_plurivora	100	Ramularia plurivora	Ramularia	Mycosphaerellaceae	Capnodiales	Dothideomycetes	Ascomycota	Fungi	0.860125, 0.122428	Cladosporium_cladosporioides	Cladosporium	Cladosporiaceae	Capnodiales	Dothideomycetes	Ascomycota	Y	Capnodiales sp.	Capnodiales gen.	Capnodiales fam.	Capnodiales	Dothideomycetes	Ascomycota	Fungi
Otu53	Lasiodiplodia_citricola	100	Lasiodiplodia citricola	Lasiodiplodia	Botryosphaeriaceae	Botryosphaeriales	Dothideomycetes	Ascomycota	Fungi	0.952691	Lasiodiplodia_pseudotheobromae	Lasiodiplodia	Botryosphaeriaceae	Botryosphaeriales	Dothideomycetes	Ascomycota	NA	Lasiodiplodia citricola	Lasiodiplodia	Botryosphaeriaceae	Botryosphaeriales	Dothideomycetes	Ascomycota	Fungi
Otu54	Debaryomyces_vindobonensis	100	Debaryomyces vindobonensis	Debaryomyces	Debaryomycetaceae	Saccharomycetales	Saccharomycetes	Ascomycota	Fungi	1	Debaryomyces_hansenii	Debaryomyces	Debaryomycetaceae	Saccharomycetales	Saccharomycetes	Ascomycota	NA	Debaryomyces vindobonensis	Debaryomyces	Debaryomycetaceae	Saccharomycetales	Saccharomycetes	Ascomycota	Fungi
Otu55	Hyphopichia_burtonii	100	Hyphopichia burtonii	Hyphopichia	Debaryomycetaceae	Saccharomycetales	Saccharomycetes	Ascomycota	Fungi	0.999587	Metschnikowia_bicuspidata,Clavispora_lusitaniae	Metschnikowia,Clavispora	Metschnikowiaceae	Saccharomycetales	Saccharomycetes	Ascomycota	Y	Saccharomycetales sp.	Saccharomycetales gen.	Saccharomycetales fam.	Saccharomycetales	Saccharomycetes	Ascomycota	Fungi
Otu57	Diaporthe_hongkongensis	98.428	Diaporthe sp.	Diaporthe	Diaporthaceae	Diaporthales	Sordariomycetes	Ascomycota	Fungi	0.326717, 0.320673, 0.320558	Diaporthe_eres,Diaporthe_longicolla,Diaporthe_phaseolorum	Diaporthe	Diaporthaceae	Diaporthales	Sordariomycetes	Ascomycota	NA	Diaporthe sp.	Diaporthe	Diaporthaceae	Diaporthales	Sordariomycetes	Ascomycota	Fungi
Otu58	Diaporthe_melitensis	99.707	Diaporthe melitensis	Diaporthe	Diaporthaceae	Diaporthales	Sordariomycetes	Ascomycota	Fungi	0.327098, 0.321817, 0.321621	Diaporthe_eres,Diaporthe_longicolla,Diaporthe_phaseolorum	Diaporthe	Diaporthaceae	Diaporthales	Sordariomycetes	Ascomycota	NA	Diaporthe melitensis	Diaporthe	Diaporthaceae	Diaporthales	Sordariomycetes	Ascomycota	Fungi
Otu59	Talaromyces_ricevillensis	99.666	Talaromyces ricevillensis	Talaromyces	Trichocomaceae	Eurotiales	Eurotiomycetes	Ascomycota	Fungi	0.999998	Talaromyces_wortmannii	Talaromyces	Trichocomaceae	Eurotiales	Eurotiomycetes	Ascomycota	NA	Talaromyces ricevillensis	Talaromyces	Trichocomaceae	Eurotiales	Eurotiomycetes	Ascomycota	Fungi
Otu60	Aspergillus_penicillioides	97.321	Aspergillaceae sp.	Aspergillaceae gen.	Aspergillaceae	Eurotiales	Eurotiomycetes	Ascomycota	Fungi	0.999848	Aspergillus_penicillioides	Aspergillus	Aspergillaceae	Eurotiales	Eurotiomycetes	Ascomycota	NA	Aspergillaceae sp.	Aspergillaceae gen.	Aspergillaceae	Eurotiales	Eurotiomycetes	Ascomycota	Fungi
Otu61	Diaporthe_siamensis	99.682	Diaporthe siamensis	Diaporthe	Diaporthaceae	Diaporthales	Sordariomycetes	Ascomycota	Fungi	0.845710, 0.074847, 0.074733	Diaporthe_longicolla	Diaporthe	Diaporthaceae	Diaporthales	Sordariomycetes	Ascomycota	NA	Diaporthe siamensis	Diaporthe	Diaporthaceae	Diaporthales	Sordariomycetes	Ascomycota	Fungi
Otu62	Talaromyces_ricevillensis	99.666	Talaromyces ricevillensis	Talaromyces	Trichocomaceae	Eurotiales	Eurotiomycetes	Ascomycota	Fungi	0.999998	Talaromyces_wortmannii	Talaromyces	Trichocomaceae	Eurotiales	Eurotiomycetes	Ascomycota	NA	Talaromyces ricevillensis	Talaromyces	Trichocomaceae	Eurotiales	Eurotiomycetes	Ascomycota	Fungi
Otu63	Penicillium_dierckxii	100	Penicillium dierckxii	Penicillium	Aspergillaceae	Eurotiales	Eurotiomycetes	Ascomycota	Fungi	0.860827, 0.129377	Penicillium_gracilentum	Penicillium	Aspergillaceae	Eurotiales	Eurotiomycetes	Ascomycota	NA	Penicillium dierckxii	Penicillium	Aspergillaceae	Eurotiales	Eurotiomycetes	Ascomycota	Fungi
Otu64	Lasiodiplodia_egyptiaca	100	Lasiodiplodia egyptiaca	Lasiodiplodia	Botryosphaeriaceae	Botryosphaeriales	Dothideomycetes	Ascomycota	Fungi	0.572333, 0.106863, 0.106779, 0.106632, 0.106618	Lasiodiplodia_pseudotheobromae	Lasiodiplodia	Botryosphaeriaceae	Botryosphaeriales	Dothideomycetes	Ascomycota	NA	Lasiodiplodia egyptiaca	Lasiodiplodia	Botryosphaeriaceae	Botryosphaeriales	Dothideomycetes	Ascomycota	Fungi
Otu65	Lasiodiplodia_citricola	99.394	Lasiodiplodia citricola	Lasiodiplodia	Botryosphaeriaceae	Botryosphaeriales	Dothideomycetes	Ascomycota	Fungi	0.309312, 0.172610, 0.172535, 0.172475, 0.172453	Lasiodiplodia_pseudotheobromae	Lasiodiplodia	Botryosphaeriaceae	Botryosphaeriales	Dothideomycetes	Ascomycota	NA	Lasiodiplodia citricola	Lasiodiplodia	Botryosphaeriaceae	Botryosphaeriales	Dothideomycetes	Ascomycota	Fungi
Otu66	Exserohilum_turcicum	100	Exserohilum turcicum	Exserohilum	Pleosporaceae	Pleosporales	Dothideomycetes	Ascomycota	Fungi	0.906853, 0.006359, 0.006257, 0.006007, 0.006006, 0.006006, 0.005207, 0.005177, 0.005162	Curvularia_robusta	Curvularia	Pleosporaceae	Pleosporales	Dothideomycetes	Ascomycota	Y	Pleosporaceae sp.	Pleosporaceae gen.	Pleosporaceae	Pleosporales	Dothideomycetes	Ascomycota	Fungi
Otu67	Pyrenophora_chaetomioides	100	Pyrenophora chaetomioides	Pyrenophora	Pleosporaceae	Pleosporales	Dothideomycetes	Ascomycota	Fungi	0.965286	Curvularia_robusta	Curvularia	Pleosporaceae	Pleosporales	Dothideomycetes	Ascomycota	Y	Pleosporaceae sp.	Pleosporaceae gen.	Pleosporaceae	Pleosporales	Dothideomycetes	Ascomycota	Fungi
Otu68	Fusarium_concentricum	96.264	Nectriaceae sp.	Nectriaceae gen.	Nectriaceae	Hypocreales	Sordariomycetes	Ascomycota	Fungi	0.547739, 0.132777, 0.127635, 0.109242, 0.066546	Fusarium_acutatum	Fusarium	Nectriaceae	Hypocreales	Sordariomycetes	Ascomycota	NA	Nectriaceae sp.	Nectriaceae gen.	Nectriaceae	Hypocreales	Sordariomycetes	Ascomycota	Fungi
Otu69	Fusarium_concentricum	99.711	Fusarium concentricum	Fusarium	Nectriaceae	Hypocreales	Sordariomycetes	Ascomycota	Fungi	0.583238, 0.135770, 0.124841, 0.085702, 0.058628	Fusarium_acutatum	Fusarium	Nectriaceae	Hypocreales	Sordariomycetes	Ascomycota	NA	Fusarium concentricum	Fusarium	Nectriaceae	Hypocreales	Sordariomycetes	Ascomycota	Fungi
Otu70	Lasiodiplodia_gonubiensis	100	Lasiodiplodia gonubiensis	Lasiodiplodia	Botryosphaeriaceae	Botryosphaeriales	Dothideomycetes	Ascomycota	Fungi	0.258527, 0.136655, 0.136650, 0.136628, 0.136628, 0.080776, 0.016222, 0.010283, 0.009077, 0.009077, 0.009075	Lasiodiplodia_pseudotheobromae,Lasiodiplodia_theobromae,Lasiodiplodia_parva	Lasiodiplodia	Botryosphaeriaceae	Botryosphaeriales	Dothideomycetes	Ascomycota	NA	Lasiodiplodia gonubiensis	Lasiodiplodia	Botryosphaeriaceae	Botryosphaeriales	Dothideomycetes	Ascomycota	Fungi
Otu71	Eurotiales_sp	99.558	Eurotiales sp.	Eurotiales gen.	Eurotiales fam.	Eurotiales	Eurotiomycetes	Ascomycota	Fungi	0.142494, 0.097280, 0.083654, 0.063234, 0.056808, 0.056421, 0.055382, 0.053175, 0.048397, 0.048049, 0.041009	Talaromyces_apiculatus	Talaromyces	Trichocomaceae	Eurotiales	Eurotiomycetes	Ascomycota	NA	Eurotiales sp.	Eurotiales gen.	Eurotiales fam.	Eurotiales	Eurotiomycetes	Ascomycota	Fungi
Otu72	Lasiodiplodia_citricola	97.273	Botryosphaeriaceae sp.	Botryosphaeriaceae gen.	Botryosphaeriaceae	Botryosphaeriales	Dothideomycetes	Ascomycota	Fungi	0.587895, 0.102340, 0.102250, 0.102091, 0.102075	Lasiodiplodia_pseudotheobromae	Lasiodiplodia	Botryosphaeriaceae	Botryosphaeriales	Dothideomycetes	Ascomycota	NA	Botryosphaeriaceae sp.	Botryosphaeriaceae gen.	Botryosphaeriaceae	Botryosphaeriales	Dothideomycetes	Ascomycota	Fungi
Otu73	Fusarium_concentricum	100	Fusarium concentricum	Fusarium	Nectriaceae	Hypocreales	Sordariomycetes	Ascomycota	Fungi	0.656974, 0.112291, 0.099389, 0.085461	Fusarium_acutatum	Fusarium	Nectriaceae	Hypocreales	Sordariomycetes	Ascomycota	NA	Fusarium concentricum	Fusarium	Nectriaceae	Hypocreales	Sordariomycetes	Ascomycota	Fungi
Otu75	Fusarium_concentricum	99.71	Fusarium concentricum	Fusarium	Nectriaceae	Hypocreales	Sordariomycetes	Ascomycota	Fungi	0.700950, 0.103738, 0.089281, 0.072750	Fusarium_acutatum	Fusarium	Nectriaceae	Hypocreales	Sordariomycetes	Ascomycota	NA	Fusarium concentricum	Fusarium	Nectriaceae	Hypocreales	Sordariomycetes	Ascomycota	Fungi
Otu76	Penicillium_bialowiezense	100	Penicillium bialowiezense	Penicillium	Aspergillaceae	Eurotiales	Eurotiomycetes	Ascomycota	Fungi	0.519749, 0.190708, 0.060560, 0.058315, 0.020085, 0.019823, 0.017248, 0.014210, 0.013669, 0.013571, 0.013527	Penicillium_goetzii	Penicillium	Aspergillaceae	Eurotiales	Eurotiomycetes	Ascomycota	NA	Penicillium bialowiezense	Penicillium	Aspergillaceae	Eurotiales	Eurotiomycetes	Ascomycota	Fungi
Otu77	Fusarium_concentricum	98.841	Fusarium sp.	Fusarium	Nectriaceae	Hypocreales	Sordariomycetes	Ascomycota	Fungi	0.676632, 0.112368, 0.098313, 0.073525	Fusarium_acutatum	Fusarium	Nectriaceae	Hypocreales	Sordariomycetes	Ascomycota	NA	Fusarium sp.	Fusarium	Nectriaceae	Hypocreales	Sordariomycetes	Ascomycota	Fungi
Otu78	Fusarium_haematococcum	93.369	Sordariomycetes sp.	Sordariomycetes gen.	Sordariomycetes fam.	Sordariomycetes ord.	Sordariomycetes	Ascomycota	Fungi	0.243442, 0.188576, 0.154064, 0.154000, 0.140958, 0.057587, 0.057540	Fusarium_ficicrescens,Fusarium_napiforme	Fusarium	Nectriaceae	Hypocreales	Sordariomycetes	Ascomycota	NA	Sordariomycetes sp.	Sordariomycetes gen.	Sordariomycetes fam.	Sordariomycetes ord.	Sordariomycetes	Ascomycota	Fungi
Otu79	Fusarium_concentricum	96.812	Nectriaceae sp.	Nectriaceae gen.	Nectriaceae	Hypocreales	Sordariomycetes	Ascomycota	Fungi	0.654503, 0.115913, 0.102056, 0.074705, 0.038868	Fusarium_acutatum	Fusarium	Nectriaceae	Hypocreales	Sordariomycetes	Ascomycota	NA	Nectriaceae sp.	Nectriaceae gen.	Nectriaceae	Hypocreales	Sordariomycetes	Ascomycota	Fungi
Otu80	Penicillium_marinum	99.065	Penicillium marinum	Penicillium	Aspergillaceae	Eurotiales	Eurotiomycetes	Ascomycota	Fungi	0.205368, 0.197059, 0.183652, 0.082777, 0.063168, 0.028856, 0.027260, 0.027200, 0.026515, 0.026414, 0.026410	Penicillium_sinaicum,Penicillium_goetzii,Penicillium_kewense	Penicillium	Aspergillaceae	Eurotiales	Eurotiomycetes	Ascomycota	NA	Penicillium marinum	Penicillium	Aspergillaceae	Eurotiales	Eurotiomycetes	Ascomycota	Fungi
Otu81	Lasiodiplodia_egyptiaca	99.624	Lasiodiplodia egyptiaca	Lasiodiplodia	Botryosphaeriaceae	Botryosphaeriales	Dothideomycetes	Ascomycota	Fungi	0.942735, 0.014376	Lasiodiplodia_pseudotheobromae	Lasiodiplodia	Botryosphaeriaceae	Botryosphaeriales	Dothideomycetes	Ascomycota	NA	Lasiodiplodia egyptiaca	Lasiodiplodia	Botryosphaeriaceae	Botryosphaeriales	Dothideomycetes	Ascomycota	Fungi
Otu82	Colletotrichum_graminicola	100	Colletotrichum graminicola	Colletotrichum	Glomerellaceae	Glomerellales	Sordariomycetes	Ascomycota	Fungi	0.667692, 0.166663, 0.165637	Colletotrichum_musae	Colletotrichum	Glomerellaceae	Glomerellales	Sordariomycetes	Ascomycota	NA	Colletotrichum graminicola	Colletotrichum	Glomerellaceae	Glomerellales	Sordariomycetes	Ascomycota	Fungi
Otu83	Diaporthe_tectonendophytica	99.702	Diaporthe tectonendophytica	Diaporthe	Diaporthaceae	Diaporthales	Sordariomycetes	Ascomycota	Fungi	0.983298	Diaporthe_longicolla	Diaporthe	Diaporthaceae	Diaporthales	Sordariomycetes	Ascomycota	NA	Diaporthe tectonendophytica	Diaporthe	Diaporthaceae	Diaporthales	Sordariomycetes	Ascomycota	Fungi
Otu84	Nigrospora_bambusae	99.681	Nigrospora bambusae	Nigrospora	Trichosphaeriaceae	Trichosphaeriales	Sordariomycetes	Ascomycota	Fungi	0.442495, 0.241665, 0.109985, 0.074180, 0.069658, 0.039523	Lepteutypa_uniseptata,Amphisphaeria_umbrina,Beltraniella_carolinensis	Lepteutypa,Amphisphaeria,Beltraniella	Amphisphaeriaceae,Beltraniaceae	Xylariales	Sordariomycetes	Ascomycota	Y	Sordariomycetes sp.	Sordariomycetes gen.	Sordariomycetes fam.	Sordariomycetes ord.	Sordariomycetes	Ascomycota	Fungi
Otu85	Mycosphaerella_tassiana	100	Mycosphaerella tassiana	Mycosphaerella	Mycosphaerellaceae	Capnodiales	Dothideomycetes	Ascomycota	Fungi	1	Cladosporium_cladosporioides	Cladosporium	Cladosporiaceae	Capnodiales	Dothideomycetes	Ascomycota	Y	Capnodiales sp.	Capnodiales gen.	Capnodiales fam.	Capnodiales	Dothideomycetes	Ascomycota	Fungi
Otu86	Ascomycota_sp	100	Ascomycota sp.	Ascomycota gen.	Ascomycota fam.	Ascomycota ord.	Ascomycota class.	Ascomycota	Fungi	0.361975, 0.231936, 0.143097, 0.113879, 0.051846, 0.047376	Pallidophorina_paarla	Pallidophorina	Tympanidaceae	Helotiales	Leotiomycetes	Ascomycota	NA	Ascomycota sp.	Ascomycota gen.	Ascomycota fam.	Ascomycota ord.	Ascomycota class.	Ascomycota	Fungi
Otu87	Sordariomycetes_sp	100	Sordariomycetes sp.	Sordariomycetes gen.	Sordariomycetes fam.	Sordariomycetes ord.	Sordariomycetes	Ascomycota	Fungi	0.217300, 0.215736, 0.213093, 0.179243, 0.034096, 0.033753, 0.033752, 0.033748	Xylaria_acuta,Geniculisynnema_termiticola,Kretzschmaria_deusta,Nemania_serpens,Nemania_diffusa,Nemania_aenea,Xylaria_cf_obovata,Xylaria_hypoxylon	Xylaria,Nemania,Geniculisynnema,Kretzschmaria	Xylariaceae	Xylariales	Sordariomycetes	Ascomycota	NA	Sordariomycetes sp.	Sordariomycetes gen.	Sordariomycetes fam.	Sordariomycetes ord.	Sordariomycetes	Ascomycota	Fungi
Otu88	Xylariaceae_sp	100	Xylariaceae sp.	Xylariaceae gen.	Xylariaceae	Xylariales	Sordariomycetes	Ascomycota	Fungi	0.778935, 0.070429, 0.070111, 0.016392, 0.011712, 0.011491	Xylaria_lichenicola	Xylaria	Xylariaceae	Xylariales	Sordariomycetes	Ascomycota	NA	Xylariaceae sp.	Xylariaceae gen.	Xylariaceae	Xylariales	Sordariomycetes	Ascomycota	Fungi
Otu89	Xylariaceae_sp	100	Xylariaceae sp.	Xylariaceae gen.	Xylariaceae	Xylariales	Sordariomycetes	Ascomycota	Fungi	0.365850, 0.286459, 0.271023, 0.027939	Daldinia_concentrica,Daldinia_eschscholtzii,Hypoxylon_haematostroma,Hypoxylon_perforatum,Annulohypoxylon_nitens,Hypoxylon_monticulosum	Hypoxylon,Daldinia,Annulohypoxylon	Xylariaceae	Xylariales	Sordariomycetes	Ascomycota	NA	Xylariaceae sp.	Xylariaceae gen.	Xylariaceae	Xylariales	Sordariomycetes	Ascomycota	Fungi
Otu90	Cladosporium_sphaerospermum	100	Cladosporium sphaerospermum	Cladosporium	Cladosporiaceae	Capnodiales	Dothideomycetes	Ascomycota	Fungi	0.855296, 0.125168	Cladosporium_cladosporioides	Cladosporium	Cladosporiaceae	Capnodiales	Dothideomycetes	Ascomycota	NA	Cladosporium sphaerospermum	Cladosporium	Cladosporiaceae	Capnodiales	Dothideomycetes	Ascomycota	Fungi
Otu91	Colletotrichum_sojae	100	Colletotrichum sojae	Colletotrichum	Glomerellaceae	Glomerellales	Sordariomycetes	Ascomycota	Fungi	0.345373, 0.183108, 0.136222, 0.125200, 0.124451, 0.055788	Colletotrichum_gloeosporioides	Colletotrichum	Glomerellaceae	Glomerellales	Sordariomycetes	Ascomycota	NA	Colletotrichum sojae	Colletotrichum	Glomerellaceae	Glomerellales	Sordariomycetes	Ascomycota	Fungi
Otu92	Dipodascaceae_sp	99.515	Dipodascaceae sp.	Dipodascaceae gen.	Dipodascaceae	Saccharomycetales	Saccharomycetes	Ascomycota	Fungi	0.996095	Yarrowia_lipolytica	Yarrowia	Dipodascaceae	Saccharomycetales	Saccharomycetes	Ascomycota	NA	Dipodascaceae sp.	Dipodascaceae gen.	Dipodascaceae	Saccharomycetales	Saccharomycetes	Ascomycota	Fungi
Otu93	Hyphopichia_pseudoburtonii	98.93	Hyphopichia sp.	Hyphopichia	Debaryomycetaceae	Saccharomycetales	Saccharomycetes	Ascomycota	Fungi	0.999587	Metschnikowia_bicuspidata,Clavispora_lusitaniae	Metschnikowia,Clavispora	Metschnikowiaceae	Saccharomycetales	Saccharomycetes	Ascomycota	Y	Saccharomycetales sp.	Saccharomycetales gen.	Saccharomycetales fam.	Saccharomycetales	Saccharomycetes	Ascomycota	Fungi
Otu95	Fusarium_solani	97.938	Nectriaceae sp.	Nectriaceae gen.	Nectriaceae	Hypocreales	Sordariomycetes	Ascomycota	Fungi	0.230182, 0.227391, 0.224570, 0.061183, 0.035030, 0.034001, 0.024452, 0.024294, 0.009027, 0.009026, 0.008495	Nectria_haematococca,Neocosmospora_rubicola	Fusarium,Neocosmospora	Nectriaceae	Hypocreales	Sordariomycetes	Ascomycota	NA	Nectriaceae sp.	Nectriaceae gen.	Nectriaceae	Hypocreales	Sordariomycetes	Ascomycota	Fungi
Otu96	Pleosporales_sp	90.674	Ascomycota sp.	Ascomycota gen.	Ascomycota fam.	Ascomycota ord.	Ascomycota class.	Ascomycota	Fungi	0.040969, 0.040492, 0.040406, 0.013859, 0.013737, 0.013720, 0.012438, 0.010982, 0.010544, 0.010542, 0.009737	Nectria_haematococca	Fusarium	Nectriaceae	Hypocreales	Sordariomycetes	Ascomycota	NA	Ascomycota sp.	Ascomycota gen.	Ascomycota fam.	Ascomycota ord.	Ascomycota class.	Ascomycota	Fungi
Otu97	Coniochaeta_sp	100	Coniochaeta sp.	Coniochaeta	Coniochaetaceae	Coniochaetales	Sordariomycetes	Ascomycota	Fungi	0.488826, 0.315612, 0.104510, 0.044258	Coniochaeta_discoidea,Coniochaeta_decumbens,Coniochaeta_tetraspora	Coniochaeta	Coniochaetaceae	Coniochaetales	Sordariomycetes	Ascomycota	NA	Coniochaeta sp.	Coniochaeta	Coniochaetaceae	Coniochaetales	Sordariomycetes	Ascomycota	Fungi
Otu99	Sporocadaceae_sp	100	Sporocadaceae sp.	Sporocadaceae gen.	Sporocadaceae	Xylariales	Sordariomycetes	Ascomycota	Fungi	0.888581, 0.058175, 0.053244	Pseudopestalotiopsis_theae	Pseudopestalotiopsis	Amphisphaeriaceae	Xylariales	Sordariomycetes	Ascomycota	Y	Xylariales sp.	Xylariales gen.	Xylariales fam.	Xylariales	Sordariomycetes	Ascomycota	Fungi
Otu100	Heterospora_chenopodii	100	Heterospora chenopodii	Heterospora	Leptosphaeriaceae	Pleosporales	Dothideomycetes	Ascomycota	Fungi	0.085187, 0.072825, 0.071965, 0.070902, 0.070683, 0.070144, 0.068997, 0.039754, 0.030662, 0.030404, 0.028800	Didymella_coffeae_arabicae	Didymella	Didymellaceae	Pleosporales	Dothideomycetes	Ascomycota	Y	Pleosporales sp.	Pleosporales gen.	Pleosporales fam.	Pleosporales	Dothideomycetes	Ascomycota	Fungi
Otu101	Fusarium_chlamydosporum	99.359	Fusarium chlamydosporum	Fusarium	Nectriaceae	Hypocreales	Sordariomycetes	Ascomycota	Fungi	0.364447, 0.348156, 0.286397	Fusarium_napiforme	Fusarium	Nectriaceae	Hypocreales	Sordariomycetes	Ascomycota	NA	Fusarium chlamydosporum	Fusarium	Nectriaceae	Hypocreales	Sordariomycetes	Ascomycota	Fungi
Otu102	Penicillium_dierckxii	99.051	Penicillium dierckxii	Penicillium	Aspergillaceae	Eurotiales	Eurotiomycetes	Ascomycota	Fungi	0.780887, 0.165063, 0.020519	Penicillium_gracilentum	Penicillium	Aspergillaceae	Eurotiales	Eurotiomycetes	Ascomycota	NA	Penicillium dierckxii	Penicillium	Aspergillaceae	Eurotiales	Eurotiomycetes	Ascomycota	Fungi
Otu103	Xylaria_sp	100	Xylaria sp.	Xylaria	Xylariaceae	Xylariales	Sordariomycetes	Ascomycota	Fungi	1	Daldinia_eschscholtzii	Daldinia	Xylariaceae	Xylariales	Sordariomycetes	Ascomycota	Y	Xylariaceae sp.	Xylariaceae gen.	Xylariaceae	Xylariales	Sordariomycetes	Ascomycota	Fungi
Otu104	Fusarium_concentricum	99.135	Fusarium concentricum	Fusarium	Nectriaceae	Hypocreales	Sordariomycetes	Ascomycota	Fungi	0.726150, 0.091826, 0.077482, 0.076765	Fusarium_acutatum	Fusarium	Nectriaceae	Hypocreales	Sordariomycetes	Ascomycota	NA	Fusarium concentricum	Fusarium	Nectriaceae	Hypocreales	Sordariomycetes	Ascomycota	Fungi
Otu105	Penicillium_cinnamopurpureum	99.683	Penicillium cinnamopurpureum	Penicillium	Aspergillaceae	Eurotiales	Eurotiomycetes	Ascomycota	Fungi	0.248722, 0.169612, 0.130716, 0.096523, 0.081560, 0.059459, 0.022036, 0.020920, 0.016942, 0.016629, 0.016613	Penicillium_catenatum	Penicillium	Aspergillaceae	Eurotiales	Eurotiomycetes	Ascomycota	NA	Penicillium cinnamopurpureum	Penicillium	Aspergillaceae	Eurotiales	Eurotiomycetes	Ascomycota	Fungi
Otu106	Chromocleista_sp	93.855	Eurotiomycetes sp.	Eurotiomycetes gen.	Eurotiomycetes fam.	Eurotiomycetes ord.	Eurotiomycetes	Ascomycota	Fungi	0.631090, 0.066405, 0.064211, 0.030338, 0.028853, 0.026798, 0.026419, 0.025612, 0.023968, 0.018127, 0.017808	Aspergillus_penicillioides	Aspergillus	Aspergillaceae	Eurotiales	Eurotiomycetes	Ascomycota	NA	Eurotiomycetes sp.	Eurotiomycetes gen.	Eurotiomycetes fam.	Eurotiomycetes ord.	Eurotiomycetes	Ascomycota	Fungi
Otu107	Clonostachys_sp	100	Clonostachys sp.	Clonostachys	Bionectriaceae	Hypocreales	Sordariomycetes	Ascomycota	Fungi	0.996459	Clonostachys_rosea	Clonostachys	Bionectriaceae	Hypocreales	Sordariomycetes	Ascomycota	NA	Clonostachys sp.	Clonostachys	Bionectriaceae	Hypocreales	Sordariomycetes	Ascomycota	Fungi
Otu108	Lasiodiplodia_citricola	100	Lasiodiplodia citricola	Lasiodiplodia	Botryosphaeriaceae	Botryosphaeriales	Dothideomycetes	Ascomycota	Fungi	0.641282, 0.089792, 0.089680, 0.089482, 0.089471	Lasiodiplodia_pseudotheobromae	Lasiodiplodia	Botryosphaeriaceae	Botryosphaeriales	Dothideomycetes	Ascomycota	NA	Lasiodiplodia citricola	Lasiodiplodia	Botryosphaeriaceae	Botryosphaeriales	Dothideomycetes	Ascomycota	Fungi
Otu109	Fusarium_concentricum	100	Fusarium concentricum	Fusarium	Nectriaceae	Hypocreales	Sordariomycetes	Ascomycota	Fungi	0.699796, 0.104039, 0.089614, 0.072991	Fusarium_acutatum	Fusarium	Nectriaceae	Hypocreales	Sordariomycetes	Ascomycota	NA	Fusarium concentricum	Fusarium	Nectriaceae	Hypocreales	Sordariomycetes	Ascomycota	Fungi
Otu110	Neodeightonia_subglobosa	99.684	Neodeightonia subglobosa	Neodeightonia	Botryosphaeriaceae	Botryosphaeriales	Dothideomycetes	Ascomycota	Fungi	0.999997	Neodeightonia_phoenicum	Neodeightonia	Botryosphaeriaceae	Botryosphaeriales	Dothideomycetes	Ascomycota	NA	Neodeightonia subglobosa	Neodeightonia	Botryosphaeriaceae	Botryosphaeriales	Dothideomycetes	Ascomycota	Fungi
Otu111	Cryphonectria_parasitica	100	Cryphonectria parasitica	Cryphonectria	Cryphonectriaceae	Diaporthales	Sordariomycetes	Ascomycota	Fungi	0.265377, 0.158610, 0.153733, 0.124725, 0.115535, 0.080329, 0.069970	Diaporthe_longicolla	Diaporthe	Diaporthaceae	Diaporthales	Sordariomycetes	Ascomycota	Y	Diaporthales sp.	Diaporthales gen.	Diaporthales fam.	Diaporthales	Sordariomycetes	Ascomycota	Fungi
Otu112	Fusarium_concentricum	99.42	Fusarium concentricum	Fusarium	Nectriaceae	Hypocreales	Sordariomycetes	Ascomycota	Fungi	0.687791, 0.109227, 0.094868, 0.071780	Fusarium_acutatum	Fusarium	Nectriaceae	Hypocreales	Sordariomycetes	Ascomycota	NA	Fusarium concentricum	Fusarium	Nectriaceae	Hypocreales	Sordariomycetes	Ascomycota	Fungi
Otu113	Lasiodiplodia_citricola	100	Lasiodiplodia citricola	Lasiodiplodia	Botryosphaeriaceae	Botryosphaeriales	Dothideomycetes	Ascomycota	Fungi	0.658620, 0.085486, 0.085367, 0.085156, 0.085146	Lasiodiplodia_pseudotheobromae	Lasiodiplodia	Botryosphaeriaceae	Botryosphaeriales	Dothideomycetes	Ascomycota	NA	Lasiodiplodia citricola	Lasiodiplodia	Botryosphaeriaceae	Botryosphaeriales	Dothideomycetes	Ascomycota	Fungi
Otu114	Fusarium_fujikuroi	98.785	Fusarium sp.	Fusarium	Nectriaceae	Hypocreales	Sordariomycetes	Ascomycota	Fungi	0.688353, 0.108651, 0.104563, 0.065174	Fusarium_acutatum	Fusarium	Nectriaceae	Hypocreales	Sordariomycetes	Ascomycota	NA	Fusarium sp.	Fusarium	Nectriaceae	Hypocreales	Sordariomycetes	Ascomycota	Fungi
Otu115	Aspergillus_aculeatus	97.419	Aspergillaceae sp.	Aspergillaceae gen.	Aspergillaceae	Eurotiales	Eurotiomycetes	Ascomycota	Fungi	0.224239, 0.191321, 0.191034, 0.190872, 0.190387	Aspergillus_terreus,Aspergillus_oryzae,Aspergillus_niger	Aspergillus	Aspergillaceae	Eurotiales	Eurotiomycetes	Ascomycota	NA	Aspergillaceae sp.	Aspergillaceae gen.	Aspergillaceae	Eurotiales	Eurotiomycetes	Ascomycota	Fungi
Otu116	Cladosporium_exasperatum	99.023	Cladosporium exasperatum	Cladosporium	Cladosporiaceae	Capnodiales	Dothideomycetes	Ascomycota	Fungi	1	Cladosporium_cladosporioides	Cladosporium	Cladosporiaceae	Capnodiales	Dothideomycetes	Ascomycota	NA	Cladosporium exasperatum	Cladosporium	Cladosporiaceae	Capnodiales	Dothideomycetes	Ascomycota	Fungi
Otu117	Cladosporium_exasperatum	94.805	Capnodiales sp.	Capnodiales gen.	Capnodiales fam.	Capnodiales	Dothideomycetes	Ascomycota	Fungi	0.999999	Cladosporium_cladosporioides	Cladosporium	Cladosporiaceae	Capnodiales	Dothideomycetes	Ascomycota	NA	Capnodiales sp.	Capnodiales gen.	Capnodiales fam.	Capnodiales	Dothideomycetes	Ascomycota	Fungi
Otu118	Entalbostroma_erumpens	98.953	Entalbostroma sp.	Entalbostroma	Xylariaceae	Xylariales	Sordariomycetes	Ascomycota	Fungi	0.999897	Daldinia_concentrica	Daldinia	Xylariaceae	Xylariales	Sordariomycetes	Ascomycota	Y	Xylariaceae sp.	Xylariaceae gen.	Xylariaceae	Xylariales	Sordariomycetes	Ascomycota	Fungi
Otu119	Ascobolus_sp	96.812	Ascobolaceae sp.	Ascobolaceae gen.	Ascobolaceae	Pezizales	Pezizomycetes	Ascomycota	Fungi	0.938113, 0.037395	Ascobolus_crenulatus	Ascobolus	Ascobolaceae	Pezizales	Pezizomycetes	Ascomycota	NA	Ascobolaceae sp.	Ascobolaceae gen.	Ascobolaceae	Pezizales	Pezizomycetes	Ascomycota	Fungi
Otu120	Chromocleista_sp	99.721	Chromocleista sp.	Chromocleista	Aspergillaceae	Eurotiales	Eurotiomycetes	Ascomycota	Fungi	0.267875, 0.146097, 0.053771, 0.045990, 0.045924, 0.045914, 0.044315, 0.044149, 0.044126, 0.043607, 0.040200	Talaromyces_apiculatus	Talaromyces	Trichocomaceae	Eurotiales	Eurotiomycetes	Ascomycota	Y	Eurotiales sp.	Eurotiales gen.	Eurotiales fam.	Eurotiales	Eurotiomycetes	Ascomycota	Fungi
Otu121	Metschnikowia_sp	97.297	Metschnikowiaceae sp.	Metschnikowiaceae gen.	Metschnikowiaceae	Saccharomycetales	Saccharomycetes	Ascomycota	Fungi	0.360489, 0.345837, 0.289971	Fusarium_napiforme	Fusarium	Nectriaceae	Hypocreales	Sordariomycetes	Ascomycota	Y	Ascomycota sp.	Ascomycota gen.	Ascomycota fam.	Ascomycota ord.	Ascomycota class.	Ascomycota	Fungi
Otu122	Curvularia_sp	100	Curvularia sp.	Curvularia	Pleosporaceae	Pleosporales	Dothideomycetes	Ascomycota	Fungi	0.375287, 0.180628, 0.179908, 0.179755, 0.005510, 0.005068, 0.005036, 0.005035, 0.004588, 0.004554, 0.004508	Curvularia_robusta	Curvularia	Pleosporaceae	Pleosporales	Dothideomycetes	Ascomycota	NA	Curvularia sp.	Curvularia	Pleosporaceae	Pleosporales	Dothideomycetes	Ascomycota	Fungi
Otu123	Fusarium_concentricum	97.399	Nectriaceae sp.	Nectriaceae gen.	Nectriaceae	Hypocreales	Sordariomycetes	Ascomycota	Fungi	0.578080, 0.131814, 0.121522, 0.098521, 0.060281	Fusarium_acutatum	Fusarium	Nectriaceae	Hypocreales	Sordariomycetes	Ascomycota	NA	Nectriaceae sp.	Nectriaceae gen.	Nectriaceae	Hypocreales	Sordariomycetes	Ascomycota	Fungi
Otu124	Aspergillus_penicillioides	97.313	Aspergillaceae sp.	Aspergillaceae gen.	Aspergillaceae	Eurotiales	Eurotiomycetes	Ascomycota	Fungi	0.998126	Aspergillus_penicillioides	Aspergillus	Aspergillaceae	Eurotiales	Eurotiomycetes	Ascomycota	NA	Aspergillaceae sp.	Aspergillaceae gen.	Aspergillaceae	Eurotiales	Eurotiomycetes	Ascomycota	Fungi
Otu125	Neofabraea_kienholzii	98.93	Neofabraea sp.	Neofabraea	Dermateaceae	Helotiales	Leotiomycetes	Ascomycota	Fungi	0.493152, 0.126318, 0.126206, 0.126115, 0.126094	Lasiodiplodia_pseudotheobromae	Lasiodiplodia	Botryosphaeriaceae	Botryosphaeriales	Dothideomycetes	Ascomycota	Y	Ascomycota sp.	Ascomycota gen.	Ascomycota fam.	Ascomycota ord.	Ascomycota class.	Ascomycota	Fungi
Otu126	Aspergillus_restrictus	99.091	Aspergillus restrictus	Aspergillus	Aspergillaceae	Eurotiales	Eurotiomycetes	Ascomycota	Fungi	0.636559, 0.268489, 0.020542, 0.017838, 0.010846	Penicillium_idahoense	Penicillium	Aspergillaceae	Eurotiales	Eurotiomycetes	Ascomycota	Y	Aspergillaceae sp.	Aspergillaceae gen.	Aspergillaceae	Eurotiales	Eurotiomycetes	Ascomycota	Fungi
Otu127	Chromocleista_sp	91.573	Ascomycota sp.	Ascomycota gen.	Ascomycota fam.	Ascomycota ord.	Ascomycota class.	Ascomycota	Fungi	0.743860, 0.084299, 0.031174, 0.030988, 0.018787, 0.014127, 0.013721, 0.010141, 0.009226	Aspergillus_penicillioides	Aspergillus	Aspergillaceae	Eurotiales	Eurotiomycetes	Ascomycota	NA	Ascomycota sp.	Ascomycota gen.	Ascomycota fam.	Ascomycota ord.	Ascomycota class.	Ascomycota	Fungi
Otu128	Sepedonium_laevigatum	93.103	Sordariomycetes sp.	Sordariomycetes gen.	Sordariomycetes fam.	Sordariomycetes ord.	Sordariomycetes	Ascomycota	Fungi	0.226646, 0.200075, 0.199352, 0.199348, 0.041319, 0.020800, 0.007235, 0.005051, 0.004986, 0.004026, 0.003887	Trichonectria_setadpressa	Trichonectria	Bionectriaceae	Hypocreales	Sordariomycetes	Ascomycota	NA	Sordariomycetes sp.	Sordariomycetes gen.	Sordariomycetes fam.	Sordariomycetes ord.	Sordariomycetes	Ascomycota	Fungi
Otu129	Metschnikowia_sp	97.222	Metschnikowiaceae sp.	Metschnikowiaceae gen.	Metschnikowiaceae	Saccharomycetales	Saccharomycetes	Ascomycota	Fungi	0.775250, 0.019850, 0.018490, 0.017936, 0.017634, 0.017524, 0.016106, 0.015910, 0.012019, 0.011571, 0.011401	Aspergillus_penicillioides	Aspergillus	Aspergillaceae	Eurotiales	Eurotiomycetes	Ascomycota	Y	Ascomycota sp.	Ascomycota gen.	Ascomycota fam.	Ascomycota ord.	Ascomycota class.	Ascomycota	Fungi
Otu130	Aspergillus_penicillioides	94.643	Eurotiales sp.	Eurotiales gen.	Eurotiales fam.	Eurotiales	Eurotiomycetes	Ascomycota	Fungi	0.602971, 0.127935, 0.058520, 0.057396, 0.051584, 0.010889, 0.010865, 0.010089, 0.009729, 0.009290, 0.006875	Penicillium_lagena	Penicillium	Aspergillaceae	Eurotiales	Eurotiomycetes	Ascomycota	NA	Eurotiales sp.	Eurotiales gen.	Eurotiales fam.	Eurotiales	Eurotiomycetes	Ascomycota	Fungi
Otu131	Byssochlamys_spectabilis	100	Byssochlamys spectabilis	Byssochlamys	Thermoascaceae	Eurotiales	Eurotiomycetes	Ascomycota	Fungi	1	Byssochlamys_nivea	Byssochlamys	Thermoascaceae	Eurotiales	Eurotiomycetes	Ascomycota	NA	Byssochlamys spectabilis	Byssochlamys	Thermoascaceae	Eurotiales	Eurotiomycetes	Ascomycota	Fungi
Otu132	Aspergillus_restrictus	94.294	Eurotiales sp.	Eurotiales gen.	Eurotiales fam.	Eurotiales	Eurotiomycetes	Ascomycota	Fungi	0.179498, 0.168755, 0.156262, 0.155175, 0.129716, 0.105174, 0.078060	Talaromyces_rotundus	Talaromyces	Trichocomaceae	Eurotiales	Eurotiomycetes	Ascomycota	NA	Eurotiales sp.	Eurotiales gen.	Eurotiales fam.	Eurotiales	Eurotiomycetes	Ascomycota	Fungi
Otu133	Aspergillus_restrictus	98.78	Aspergillus sp.	Aspergillus	Aspergillaceae	Eurotiales	Eurotiomycetes	Ascomycota	Fungi	0.520128, 0.399728, 0.014099, 0.012469, 0.008308	Penicillium_idahoense	Penicillium	Aspergillaceae	Eurotiales	Eurotiomycetes	Ascomycota	Y	Aspergillaceae sp.	Aspergillaceae gen.	Aspergillaceae	Eurotiales	Eurotiomycetes	Ascomycota	Fungi
Otu134	Aspergillus_restrictus	96.308	Aspergillaceae sp.	Aspergillaceae gen.	Aspergillaceae	Eurotiales	Eurotiomycetes	Ascomycota	Fungi	0.765683, 0.102040, 0.023937, 0.023916, 0.023048, 0.007025, 0.007024	Penicillium_idahoense	Penicillium	Aspergillaceae	Eurotiales	Eurotiomycetes	Ascomycota	NA	Aspergillaceae sp.	Aspergillaceae gen.	Aspergillaceae	Eurotiales	Eurotiomycetes	Ascomycota	Fungi
Otu135	Ophiocordyceps_agriotis	98.87	Ophiocordyceps sp.	Ophiocordyceps	Ophiocordycipitaceae	Hypocreales	Sordariomycetes	Ascomycota	Fungi	0.503878, 0.305305, 0.190818	Sarocladium_strictum	Sarocladium	unclassified	Hypocreales	Sordariomycetes	Ascomycota	Y	Hypocreales sp.	Hypocreales gen.	Hypocreales fam.	Hypocreales	Sordariomycetes	Ascomycota	Fungi
Otu136	Aspergillus_restrictus	93.617	Eurotiomycetes sp.	Eurotiomycetes gen.	Eurotiomycetes fam.	Eurotiomycetes ord.	Eurotiomycetes	Ascomycota	Fungi	0.751351, 0.107477, 0.030389, 0.018993, 0.015641, 0.014990, 0.013256	Aspergillus_penicillioides	Aspergillus	Aspergillaceae	Eurotiales	Eurotiomycetes	Ascomycota	NA	Eurotiomycetes sp.	Eurotiomycetes gen.	Eurotiomycetes fam.	Eurotiomycetes ord.	Eurotiomycetes	Ascomycota	Fungi
Otu140	Aspergillus_restrictus	94.545	Eurotiales sp.	Eurotiales gen.	Eurotiales fam.	Eurotiales	Eurotiomycetes	Ascomycota	Fungi	0.507111, 0.235333, 0.062623, 0.039032, 0.029963, 0.027058, 0.015618, 0.010965, 0.010733, 0.008689, 0.006805	Aspergillus_penicillioides	Aspergillus	Aspergillaceae	Eurotiales	Eurotiomycetes	Ascomycota	NA	Eurotiales sp.	Eurotiales gen.	Eurotiales fam.	Eurotiales	Eurotiomycetes	Ascomycota	Fungi
Otu142	Aspergillus_penicillioides	99.444	Aspergillus penicillioides	Aspergillus	Aspergillaceae	Eurotiales	Eurotiomycetes	Ascomycota	Fungi	0.999493	Aspergillus_penicillioides	Aspergillus	Aspergillaceae	Eurotiales	Eurotiomycetes	Ascomycota	NA	Aspergillus penicillioides	Aspergillus	Aspergillaceae	Eurotiales	Eurotiomycetes	Ascomycota	Fungi
Otu144	Chromocleista_sp	94.101	Eurotiales sp.	Eurotiales gen.	Eurotiales fam.	Eurotiales	Eurotiomycetes	Ascomycota	Fungi	0.425653, 0.134742, 0.089177, 0.075808, 0.055834, 0.044470, 0.042462, 0.019667, 0.019303, 0.016359, 0.016356	Penicillium_idahoense	Penicillium	Aspergillaceae	Eurotiales	Eurotiomycetes	Ascomycota	NA	Eurotiales sp.	Eurotiales gen.	Eurotiales fam.	Eurotiales	Eurotiomycetes	Ascomycota	Fungi
Otu145	Fusarium_pseudensiforme	97.074	Nectriaceae sp.	Nectriaceae gen.	Nectriaceae	Hypocreales	Sordariomycetes	Ascomycota	Fungi	0.963556	Nectria_haematococca	Fusarium	Nectriaceae	Hypocreales	Sordariomycetes	Ascomycota	NA	Nectriaceae sp.	Nectriaceae gen.	Nectriaceae	Hypocreales	Sordariomycetes	Ascomycota	Fungi
Otu155	Hanseniaspora_opuntiae	99.189	Hanseniaspora opuntiae	Hanseniaspora	Saccharomycodaceae	Saccharomycetales	Saccharomycetes	Ascomycota	Fungi	0.508029, 0.347749, 0.063659, 0.049838	Saccharomyces_cerevisiae	Saccharomyces	Saccharomycetaceae	Saccharomycetales	Saccharomycetes	Ascomycota	Y	Saccharomycetales sp.	Saccharomycetales gen.	Saccharomycetales fam.	Saccharomycetales	Saccharomycetes	Ascomycota	Fungi
Otu157	Aspergillus_restrictus	91.718	Ascomycota sp.	Ascomycota gen.	Ascomycota fam.	Ascomycota ord.	Ascomycota class.	Ascomycota	Fungi	0.491208, 0.309174, 0.044108, 0.044071, 0.025041, 0.011112, 0.005883, 0.005735, 0.005479, 0.005451, 0.005387	Aspergillus_penicillioides	Aspergillus	Aspergillaceae	Eurotiales	Eurotiomycetes	Ascomycota	NA	Ascomycota sp.	Ascomycota gen.	Ascomycota fam.	Ascomycota ord.	Ascomycota class.	Ascomycota	Fungi
Otu158	Aspergillus_pachycaulis	87.688	Ascomycota sp.	Ascomycota gen.	Ascomycota fam.	Ascomycota ord.	Ascomycota class.	Ascomycota	Fungi	0.145652, 0.097112, 0.076110, 0.065127, 0.060058, 0.057847, 0.056661, 0.050198, 0.043222, 0.040656, 0.020986	Penicillium_lagena	Penicillium	Aspergillaceae	Eurotiales	Eurotiomycetes	Ascomycota	NA	Ascomycota sp.	Ascomycota gen.	Ascomycota fam.	Ascomycota ord.	Ascomycota class.	Ascomycota	Fungi
Otu160	Aspergillus_penicillioides	98.83	Aspergillus sp.	Aspergillus	Aspergillaceae	Eurotiales	Eurotiomycetes	Ascomycota	Fungi	0.729297, 0.149739, 0.069976, 0.011403	Aspergillus_penicillioides	Aspergillus	Aspergillaceae	Eurotiales	Eurotiomycetes	Ascomycota	NA	Aspergillus sp.	Aspergillus	Aspergillaceae	Eurotiales	Eurotiomycetes	Ascomycota	Fungi
Otu161	Talaromyces_leycettanus	100	Talaromyces leycettanus	Talaromyces	Trichocomaceae	Eurotiales	Eurotiomycetes	Ascomycota	Fungi	0.999839	Aspergillus_penicillioides	Aspergillus	Aspergillaceae	Eurotiales	Eurotiomycetes	Ascomycota	Y	Eurotiales sp.	Eurotiales gen.	Eurotiales fam.	Eurotiales	Eurotiomycetes	Ascomycota	Fungi
Otu162	Ascomycota_sp	99.543	Ascomycota sp.	Ascomycota gen.	Ascomycota fam.	Ascomycota ord.	Ascomycota class.	Ascomycota	Fungi	0.296303, 0.232018, 0.220042, 0.129699, 0.121938	Microascus_longirostris,Microascus_trigonosporus	Microascus	Microascaceae	Microascales	Sordariomycetes	Ascomycota	NA	Ascomycota sp.	Ascomycota gen.	Ascomycota fam.	Ascomycota ord.	Ascomycota class.	Ascomycota	Fungi
Otu163	Kendrickiella_phycomyces	96.482	Helotiales fam Incertae sedis sp.	Helotiales_fam_Incertae_sedis gen.	Helotiales_fam_Incertae_sedis	Helotiales	Leotiomycetes	Ascomycota	Fungi	0.198705, 0.089125, 0.083372, 0.083368, 0.080813, 0.053564, 0.053541, 0.053531, 0.041549, 0.025517, 0.022151	Penicillium_lassenii	Penicillium	Aspergillaceae	Eurotiales	Eurotiomycetes	Ascomycota	Y	Ascomycota sp.	Ascomycota gen.	Ascomycota fam.	Ascomycota ord.	Ascomycota class.	Ascomycota	Fungi
Otu166	Cosmospora_sp	100	Cosmospora sp.	Cosmospora	Nectriaceae	Hypocreales	Sordariomycetes	Ascomycota	Fungi	0.480043, 0.223399, 0.204748, 0.023097, 0.020894	Akanthomyces_arachnophilus,Lecanicillium_tenuipes,Lecanicillium_antillanum,Torrubiella_wallacei,Simplicillium_lamellicola,Hevansia_novoguineensis,Torrubiella_arachnophilus,Torrubiella_alba,Akanthomyces_cinereus,Simplicillium_lanosoniveum,Torrubiella_ratticaudata	Torrubiella,Akanthomyces,Lecanicillium,Simplicillium,Hevansia	Cordycipitaceae	Hypocreales	Sordariomycetes	Ascomycota	Y	Hypocreales sp.	Hypocreales gen.	Hypocreales fam.	Hypocreales	Sordariomycetes	Ascomycota	Fungi
Otu167	Penicillium_terrigenum	95.833	Eurotiales sp.	Eurotiales gen.	Eurotiales fam.	Eurotiales	Eurotiomycetes	Ascomycota	Fungi	0.593664, 0.095857, 0.062638, 0.062377, 0.061968, 0.061891, 0.012186	Penicillium_lassenii	Penicillium	Aspergillaceae	Eurotiales	Eurotiomycetes	Ascomycota	NA	Eurotiales sp.	Eurotiales gen.	Eurotiales fam.	Eurotiales	Eurotiomycetes	Ascomycota	Fungi
Otu168	Aspergillus_puulaauensis	100	Aspergillus puulaauensis	Aspergillus	Aspergillaceae	Eurotiales	Eurotiomycetes	Ascomycota	Fungi	0.999118	Aspergillus_protuberus	Aspergillus	Aspergillaceae	Eurotiales	Eurotiomycetes	Ascomycota	NA	Aspergillus puulaauensis	Aspergillus	Aspergillaceae	Eurotiales	Eurotiomycetes	Ascomycota	Fungi
Otu169	Ascomycota_sp	99.412	Ascomycota sp.	Ascomycota gen.	Ascomycota fam.	Ascomycota ord.	Ascomycota class.	Ascomycota	Fungi	0.313919, 0.187999, 0.123796, 0.085801, 0.085344, 0.063157, 0.046679, 0.034951, 0.026164	Torrubiella_wallacei	Torrubiella	Cordycipitaceae	Hypocreales	Sordariomycetes	Ascomycota	NA	Ascomycota sp.	Ascomycota gen.	Ascomycota fam.	Ascomycota ord.	Ascomycota class.	Ascomycota	Fungi
Otu170	Aspergillus_costiformis	95.062	Eurotiales sp.	Eurotiales gen.	Eurotiales fam.	Eurotiales	Eurotiomycetes	Ascomycota	Fungi	0.349777, 0.086059, 0.081010, 0.064060, 0.063277, 0.053454, 0.052327, 0.050358, 0.050030, 0.043349, 0.038698	Aspergillus_penicillioides	Aspergillus	Aspergillaceae	Eurotiales	Eurotiomycetes	Ascomycota	NA	Eurotiales sp.	Eurotiales gen.	Eurotiales fam.	Eurotiales	Eurotiomycetes	Ascomycota	Fungi
Otu171	Fusarium_solani	98.995	Fusarium sp.	Fusarium	Nectriaceae	Hypocreales	Sordariomycetes	Ascomycota	Fungi	0.971842	Nectria_haematococca	Fusarium	Nectriaceae	Hypocreales	Sordariomycetes	Ascomycota	NA	Fusarium sp.	Fusarium	Nectriaceae	Hypocreales	Sordariomycetes	Ascomycota	Fungi
Otu172	Fusarium_solani	96.667	Nectriaceae sp.	Nectriaceae gen.	Nectriaceae	Hypocreales	Sordariomycetes	Ascomycota	Fungi	0.364354, 0.328772, 0.299783	Neocosmospora_rubicola	Neocosmospora	Nectriaceae	Hypocreales	Sordariomycetes	Ascomycota	NA	Nectriaceae sp.	Nectriaceae gen.	Nectriaceae	Hypocreales	Sordariomycetes	Ascomycota	Fungi
Otu173	Penicillium_citrinum	99.385	Penicillium citrinum	Penicillium	Aspergillaceae	Eurotiales	Eurotiomycetes	Ascomycota	Fungi	0.996504	Penicillium_chrysogenum	Penicillium	Aspergillaceae	Eurotiales	Eurotiomycetes	Ascomycota	NA	Penicillium citrinum	Penicillium	Aspergillaceae	Eurotiales	Eurotiomycetes	Ascomycota	Fungi
Otu174	Aspergillus_flavus	92.92	Eurotiomycetes sp.	Eurotiomycetes gen.	Eurotiomycetes fam.	Eurotiomycetes ord.	Eurotiomycetes	Ascomycota	Fungi	0.999912	Aspergillus_oryzae	Aspergillus	Aspergillaceae	Eurotiales	Eurotiomycetes	Ascomycota	NA	Eurotiomycetes sp.	Eurotiomycetes gen.	Eurotiomycetes fam.	Eurotiomycetes ord.	Eurotiomycetes	Ascomycota	Fungi
Otu175	Penicillium_dodgei	99.396	Penicillium dodgei	Penicillium	Aspergillaceae	Eurotiales	Eurotiomycetes	Ascomycota	Fungi	0.780463, 0.094385, 0.054593, 0.054180	Penicillium_janthinellum	Penicillium	Aspergillaceae	Eurotiales	Eurotiomycetes	Ascomycota	NA	Penicillium dodgei	Penicillium	Aspergillaceae	Eurotiales	Eurotiomycetes	Ascomycota	Fungi
Otu176	Dactylospora_vrijmoediae	100	Dactylospora vrijmoediae	Dactylospora	Dactylosporaceae	Sclerococcales	Eurotiomycetes	Ascomycota	Fungi	0.575958, 0.137840, 0.127273, 0.088064, 0.061364	Fusarium_acutatum	Fusarium	Nectriaceae	Hypocreales	Sordariomycetes	Ascomycota	Y	Ascomycota sp.	Ascomycota gen.	Ascomycota fam.	Ascomycota ord.	Ascomycota class.	Ascomycota	Fungi
Otu177	Chromocleista_sp	94.429	Eurotiales sp.	Eurotiales gen.	Eurotiales fam.	Eurotiales	Eurotiomycetes	Ascomycota	Fungi	1	Aspergillus_niger	Aspergillus	Aspergillaceae	Eurotiales	Eurotiomycetes	Ascomycota	NA	Eurotiales sp.	Eurotiales gen.	Eurotiales fam.	Eurotiales	Eurotiomycetes	Ascomycota	Fungi
Otu178	Cryphonectria_parasitica	96.875	Cryphonectriaceae sp.	Cryphonectriaceae gen.	Cryphonectriaceae	Diaporthales	Sordariomycetes	Ascomycota	Fungi	0.214600, 0.168028, 0.167900, 0.155678, 0.155664, 0.067672, 0.067374	Fusarium_fujikuroi	Fusarium	Nectriaceae	Hypocreales	Sordariomycetes	Ascomycota	Y	Sordariomycetes sp.	Sordariomycetes gen.	Sordariomycetes fam.	Sordariomycetes ord.	Sordariomycetes	Ascomycota	Fungi
Otu179	Fusarium_concentricum	99.42	Fusarium concentricum	Fusarium	Nectriaceae	Hypocreales	Sordariomycetes	Ascomycota	Fungi	0.654363, 0.110228, 0.097759, 0.092213	Fusarium_acutatum	Fusarium	Nectriaceae	Hypocreales	Sordariomycetes	Ascomycota	NA	Fusarium concentricum	Fusarium	Nectriaceae	Hypocreales	Sordariomycetes	Ascomycota	Fungi
Otu180	Fusarium_concentricum	96.821	Nectriaceae sp.	Nectriaceae gen.	Nectriaceae	Hypocreales	Sordariomycetes	Ascomycota	Fungi	0.696725, 0.109068, 0.094152, 0.066131	Fusarium_acutatum	Fusarium	Nectriaceae	Hypocreales	Sordariomycetes	Ascomycota	NA	Nectriaceae sp.	Nectriaceae gen.	Nectriaceae	Hypocreales	Sordariomycetes	Ascomycota	Fungi
Otu181	Fusarium_kurunegalense	100	Fusarium kurunegalense	Fusarium	Nectriaceae	Hypocreales	Sordariomycetes	Ascomycota	Fungi	0.586577, 0.207926, 0.204044	Nectria_haematococca	Fusarium	Nectriaceae	Hypocreales	Sordariomycetes	Ascomycota	NA	Fusarium kurunegalense	Fusarium	Nectriaceae	Hypocreales	Sordariomycetes	Ascomycota	Fungi
Otu182	Clonostachys_rosea	95.706	Hypocreales sp.	Hypocreales gen.	Hypocreales fam.	Hypocreales	Sordariomycetes	Ascomycota	Fungi	0.999037	Clonostachys_rosea	Clonostachys	Bionectriaceae	Hypocreales	Sordariomycetes	Ascomycota	NA	Hypocreales sp.	Hypocreales gen.	Hypocreales fam.	Hypocreales	Sordariomycetes	Ascomycota	Fungi
Otu183	Lasiodiplodia_citricola	96.084	Botryosphaeriaceae sp.	Botryosphaeriaceae gen.	Botryosphaeriaceae	Botryosphaeriales	Dothideomycetes	Ascomycota	Fungi	0.592851, 0.101899, 0.101671, 0.101514, 0.101499	Lasiodiplodia_pseudotheobromae	Lasiodiplodia	Botryosphaeriaceae	Botryosphaeriales	Dothideomycetes	Ascomycota	NA	Botryosphaeriaceae sp.	Botryosphaeriaceae gen.	Botryosphaeriaceae	Botryosphaeriales	Dothideomycetes	Ascomycota	Fungi
Otu184	Macrophomina_phaseolina	93.617	Dothideomycetes sp.	Dothideomycetes gen.	Dothideomycetes fam.	Dothideomycetes ord.	Dothideomycetes	Ascomycota	Fungi	0.196063, 0.140367, 0.137657, 0.137653, 0.137623, 0.020589, 0.017219, 0.017219, 0.017215, 0.016417, 0.012547	Lasiodiplodia_pseudotheobromae	Lasiodiplodia	Botryosphaeriaceae	Botryosphaeriales	Dothideomycetes	Ascomycota	NA	Dothideomycetes sp.	Dothideomycetes gen.	Dothideomycetes fam.	Dothideomycetes ord.	Dothideomycetes	Ascomycota	Fungi
Otu185	Fusarium_pseudensiforme	98.67	Fusarium sp.	Fusarium	Nectriaceae	Hypocreales	Sordariomycetes	Ascomycota	Fungi	0.538803, 0.224758, 0.224725	Nectria_haematococca	Fusarium	Nectriaceae	Hypocreales	Sordariomycetes	Ascomycota	NA	Fusarium sp.	Fusarium	Nectriaceae	Hypocreales	Sordariomycetes	Ascomycota	Fungi
Otu186	Aspergillus_austroafricanus	99.071	Aspergillus austroafricanus	Aspergillus	Aspergillaceae	Eurotiales	Eurotiomycetes	Ascomycota	Fungi	0.99979	Aspergillus_protuberus	Aspergillus	Aspergillaceae	Eurotiales	Eurotiomycetes	Ascomycota	NA	Aspergillus austroafricanus	Aspergillus	Aspergillaceae	Eurotiales	Eurotiomycetes	Ascomycota	Fungi
Otu187	Aspergillus_wentii	100	Aspergillus wentii	Aspergillus	Aspergillaceae	Eurotiales	Eurotiomycetes	Ascomycota	Fungi	0.629148, 0.363234	Penicillium_hirayamae	Penicillium	Aspergillaceae	Eurotiales	Eurotiomycetes	Ascomycota	Y	Aspergillaceae sp.	Aspergillaceae gen.	Aspergillaceae	Eurotiales	Eurotiomycetes	Ascomycota	Fungi
Otu188	Trichoderma_longibrachiatum	100	Trichoderma longibrachiatum	Trichoderma	Hypocreaceae	Hypocreales	Sordariomycetes	Ascomycota	Fungi	0.999999	Trichoderma_citrinoviride	Trichoderma	Hypocreaceae	Hypocreales	Sordariomycetes	Ascomycota	NA	Trichoderma longibrachiatum	Trichoderma	Hypocreaceae	Hypocreales	Sordariomycetes	Ascomycota	Fungi
Otu189	Aspergillus_appendiculatus	99.69	Aspergillus appendiculatus	Aspergillus	Aspergillaceae	Eurotiales	Eurotiomycetes	Ascomycota	Fungi	0.789537, 0.093272, 0.023074, 0.021479, 0.021134, 0.011883	Aspergillus_penicillioides	Aspergillus	Aspergillaceae	Eurotiales	Eurotiomycetes	Ascomycota	NA	Aspergillus appendiculatus	Aspergillus	Aspergillaceae	Eurotiales	Eurotiomycetes	Ascomycota	Fungi
Otu190	Aspergillus_restrictus	99.695	Aspergillus restrictus	Aspergillus	Aspergillaceae	Eurotiales	Eurotiomycetes	Ascomycota	Fungi	0.476015, 0.427687, 0.017191, 0.015569, 0.012518, 0.009583	Aspergillus_penicillioides	Aspergillus	Aspergillaceae	Eurotiales	Eurotiomycetes	Ascomycota	NA	Aspergillus restrictus	Aspergillus	Aspergillaceae	Eurotiales	Eurotiomycetes	Ascomycota	Fungi
Otu191	Aspergillus_restrictus	99.39	Aspergillus restrictus	Aspergillus	Aspergillaceae	Eurotiales	Eurotiomycetes	Ascomycota	Fungi	0.463210, 0.450919, 0.015667, 0.014198, 0.011194	Aspergillus_penicillioides	Aspergillus	Aspergillaceae	Eurotiales	Eurotiomycetes	Ascomycota	NA	Aspergillus restrictus	Aspergillus	Aspergillaceae	Eurotiales	Eurotiomycetes	Ascomycota	Fungi
Otu192	Aspergillus_restrictus	99.39	Aspergillus restrictus	Aspergillus	Aspergillaceae	Eurotiales	Eurotiomycetes	Ascomycota	Fungi	0.554107, 0.344130, 0.016631, 0.015328, 0.014589, 0.010517	Aspergillus_penicillioides	Aspergillus	Aspergillaceae	Eurotiales	Eurotiomycetes	Ascomycota	NA	Aspergillus restrictus	Aspergillus	Aspergillaceae	Eurotiales	Eurotiomycetes	Ascomycota	Fungi
Otu193	Chromocleista_sp	93.521	Eurotiomycetes sp.	Eurotiomycetes gen.	Eurotiomycetes fam.	Eurotiomycetes ord.	Eurotiomycetes	Ascomycota	Fungi	0.586033, 0.325715, 0.014197, 0.013446, 0.013292	Aspergillus_penicillioides	Aspergillus	Aspergillaceae	Eurotiales	Eurotiomycetes	Ascomycota	NA	Eurotiomycetes sp.	Eurotiomycetes gen.	Eurotiomycetes fam.	Eurotiomycetes ord.	Eurotiomycetes	Ascomycota	Fungi
Otu194	Penicillium_paxilli	98.754	Penicillium sp.	Penicillium	Aspergillaceae	Eurotiales	Eurotiomycetes	Ascomycota	Fungi	0.760649, 0.228227	Penicillium_hirayamae	Penicillium	Aspergillaceae	Eurotiales	Eurotiomycetes	Ascomycota	NA	Penicillium sp.	Penicillium	Aspergillaceae	Eurotiales	Eurotiomycetes	Ascomycota	Fungi
Otu195	Aspergillus_restrictus	100	Aspergillus restrictus	Aspergillus	Aspergillaceae	Eurotiales	Eurotiomycetes	Ascomycota	Fungi	0.750209, 0.201157	Penicillium_idahoense	Penicillium	Aspergillaceae	Eurotiales	Eurotiomycetes	Ascomycota	Y	Aspergillaceae sp.	Aspergillaceae gen.	Aspergillaceae	Eurotiales	Eurotiomycetes	Ascomycota	Fungi
Otu196	Penicillium_meleagrinum_var._viridiflavum	99.708	Penicillium meleagrinum var. viridiflavum	Penicillium	Aspergillaceae	Eurotiales	Eurotiomycetes	Ascomycota	Fungi	1	Penicillium_chrysogenum	Penicillium	Aspergillaceae	Eurotiales	Eurotiomycetes	Ascomycota	NA	Penicillium meleagrinum var. viridiflavum	Penicillium	Aspergillaceae	Eurotiales	Eurotiomycetes	Ascomycota	Fungi
Otu197	Penicillium_citrinum	96.308	Aspergillaceae sp.	Aspergillaceae gen.	Aspergillaceae	Eurotiales	Eurotiomycetes	Ascomycota	Fungi	0.999894	Penicillium_chrysogenum	Penicillium	Aspergillaceae	Eurotiales	Eurotiomycetes	Ascomycota	NA	Aspergillaceae sp.	Aspergillaceae gen.	Aspergillaceae	Eurotiales	Eurotiomycetes	Ascomycota	Fungi
Otu198	Aspergillus_restrictus	93.902	Eurotiomycetes sp.	Eurotiomycetes gen.	Eurotiomycetes fam.	Eurotiomycetes ord.	Eurotiomycetes	Ascomycota	Fungi	0.721535, 0.090662, 0.083630, 0.014552, 0.014262, 0.013843, 0.006183, 0.005683	Aspergillus_penicillioides	Aspergillus	Aspergillaceae	Eurotiales	Eurotiomycetes	Ascomycota	NA	Eurotiomycetes sp.	Eurotiomycetes gen.	Eurotiomycetes fam.	Eurotiomycetes ord.	Eurotiomycetes	Ascomycota	Fungi
Otu199	Aspergillus_restrictus	99.39	Aspergillus restrictus	Aspergillus	Aspergillaceae	Eurotiales	Eurotiomycetes	Ascomycota	Fungi	0.632241, 0.284157, 0.016162, 0.010604, 0.009698	Penicillium_idahoense	Penicillium	Aspergillaceae	Eurotiales	Eurotiomycetes	Ascomycota	Y	Aspergillaceae sp.	Aspergillaceae gen.	Aspergillaceae	Eurotiales	Eurotiomycetes	Ascomycota	Fungi
Otu200	Aspergillus_restrictus	99.695	Aspergillus restrictus	Aspergillus	Aspergillaceae	Eurotiales	Eurotiomycetes	Ascomycota	Fungi	0.504442, 0.407393, 0.015704, 0.014203, 0.011446	Aspergillus_penicillioides	Aspergillus	Aspergillaceae	Eurotiales	Eurotiomycetes	Ascomycota	NA	Aspergillus restrictus	Aspergillus	Aspergillaceae	Eurotiales	Eurotiomycetes	Ascomycota	Fungi
Otu201	Aspergillus_pachycaulis	99.693	Aspergillus pachycaulis	Aspergillus	Aspergillaceae	Eurotiales	Eurotiomycetes	Ascomycota	Fungi	0.972995	Penicillium_idahoense	Penicillium	Aspergillaceae	Eurotiales	Eurotiomycetes	Ascomycota	Y	Aspergillaceae sp.	Aspergillaceae gen.	Aspergillaceae	Eurotiales	Eurotiomycetes	Ascomycota	Fungi
Otu202	Fusarium_pseudensiforme	95.968	Hypocreales sp.	Hypocreales gen.	Hypocreales fam.	Hypocreales	Sordariomycetes	Ascomycota	Fungi	0.344791, 0.298780, 0.298760, 0.030224	Nectria_haematococca	Fusarium	Nectriaceae	Hypocreales	Sordariomycetes	Ascomycota	NA	Hypocreales sp.	Hypocreales gen.	Hypocreales fam.	Hypocreales	Sordariomycetes	Ascomycota	Fungi
Otu203	Aspergillus_caesiellus	99.083	Aspergillus caesiellus	Aspergillus	Aspergillaceae	Eurotiales	Eurotiomycetes	Ascomycota	Fungi	0.585463, 0.324750, 0.010434, 0.009855, 0.009093, 0.008370, 0.007655	Aspergillus_penicillioides	Aspergillus	Aspergillaceae	Eurotiales	Eurotiomycetes	Ascomycota	NA	Aspergillus caesiellus	Aspergillus	Aspergillaceae	Eurotiales	Eurotiomycetes	Ascomycota	Fungi
Otu204	Chromocleista_sp	95.518	Eurotiales sp.	Eurotiales gen.	Eurotiales fam.	Eurotiales	Eurotiomycetes	Ascomycota	Fungi	0.999938	Aspergillus_oryzae	Aspergillus	Aspergillaceae	Eurotiales	Eurotiomycetes	Ascomycota	NA	Eurotiales sp.	Eurotiales gen.	Eurotiales fam.	Eurotiales	Eurotiomycetes	Ascomycota	Fungi
Otu205	Aspergillus_restrictus	99.39	Aspergillus restrictus	Aspergillus	Aspergillaceae	Eurotiales	Eurotiomycetes	Ascomycota	Fungi	0.460742, 0.453436, 0.015708, 0.014242, 0.011121	Aspergillus_penicillioides	Aspergillus	Aspergillaceae	Eurotiales	Eurotiomycetes	Ascomycota	NA	Aspergillus restrictus	Aspergillus	Aspergillaceae	Eurotiales	Eurotiomycetes	Ascomycota	Fungi
Otu206	Aspergillus_restrictus	99.085	Aspergillus restrictus	Aspergillus	Aspergillaceae	Eurotiales	Eurotiomycetes	Ascomycota	Fungi	0.569279, 0.254048, 0.058546, 0.022920, 0.019523, 0.016486, 0.012250	Aspergillus_penicillioides	Aspergillus	Aspergillaceae	Eurotiales	Eurotiomycetes	Ascomycota	NA	Aspergillus restrictus	Aspergillus	Aspergillaceae	Eurotiales	Eurotiomycetes	Ascomycota	Fungi
Otu207	Aspergillus_tamarii	99.716	Aspergillus tamarii	Aspergillus	Aspergillaceae	Eurotiales	Eurotiomycetes	Ascomycota	Fungi	1	Aspergillus_oryzae	Aspergillus	Aspergillaceae	Eurotiales	Eurotiomycetes	Ascomycota	NA	Aspergillus tamarii	Aspergillus	Aspergillaceae	Eurotiales	Eurotiomycetes	Ascomycota	Fungi
Otu208	Aspergillus_restrictus	99.695	Aspergillus restrictus	Aspergillus	Aspergillaceae	Eurotiales	Eurotiomycetes	Ascomycota	Fungi	0.504779, 0.406837, 0.015735, 0.014239, 0.011472	Aspergillus_penicillioides	Aspergillus	Aspergillaceae	Eurotiales	Eurotiomycetes	Ascomycota	NA	Aspergillus restrictus	Aspergillus	Aspergillaceae	Eurotiales	Eurotiomycetes	Ascomycota	Fungi
Otu209	Chaetosphaeria_sp	100	Chaetosphaeria sp.	Chaetosphaeria	Chaetosphaeriaceae	Chaetosphaeriales	Sordariomycetes	Ascomycota	Fungi	1	Gibellulopsis_nigrescens	Gibellulopsis	Plectosphaerellaceae	Glomerellales	Sordariomycetes	Ascomycota	Y	Sordariomycetes sp.	Sordariomycetes gen.	Sordariomycetes fam.	Sordariomycetes ord.	Sordariomycetes	Ascomycota	Fungi
Otu211	Metschnikowia_reukaufii	97.297	Metschnikowiaceae sp.	Metschnikowiaceae gen.	Metschnikowiaceae	Saccharomycetales	Saccharomycetes	Ascomycota	Fungi	0.559877, 0.146286, 0.042476, 0.036931, 0.034714, 0.034008, 0.022878, 0.022186, 0.015226, 0.011191, 0.010922	Aspergillus_penicillioides	Aspergillus	Aspergillaceae	Eurotiales	Eurotiomycetes	Ascomycota	Y	Ascomycota sp.	Ascomycota gen.	Ascomycota fam.	Ascomycota ord.	Ascomycota class.	Ascomycota	Fungi
Otu40	Tremella_globispora	99.359	Tremella globispora	Tremella	Tremellaceae	Tremellales	Tremellomycetes	Basidiomycota	Fungi	1	Cryptococcus_neoformans_var_neoformans_1088	NA	NA	Filobasidiales	NA	Basidiomycota	Y	Basidiomycota sp.	Basidiomycota gen.	Basidiomycota fam.	Basidiomycota ord.	Basidiomycota class.	Basidiomycota	Fungi
Otu51	Basidiomycota_sp	100	Basidiomycota sp.	Basidiomycota gen.	Basidiomycota fam.	Basidiomycota ord.	Basidiomycota class.	Basidiomycota	Fungi	0.344177, 0.285902, 0.205052, 0.104645, 0.060224	Cintractia_sorghi-vulgaris_867,Ustilago_maydis_505	NA	NA	Ustilaginales	NA	Basidiomycota	NA	Basidiomycota sp.	Basidiomycota gen.	Basidiomycota fam.	Basidiomycota ord.	Basidiomycota class.	Basidiomycota	Fungi
Otu56	Ceratobasidium_sp	100	Ceratobasidium sp.	Ceratobasidium	Ceratobasidiaceae	Cantharellales	Agaricomycetes	Basidiomycota	Fungi	0.311459, 0.311084, 0.310874, 0.027239	Hydnum_albomagnum_471	NA	NA	Cantharellales	NA	Basidiomycota	Y	Cantharellales sp.	Cantharellales gen.	Cantharellales fam.	Cantharellales	Agaricomycetes	Basidiomycota	Fungi
Otu74	Fungi_sp	100	Fungi sp.	Fungi gen.	Fungi fam.	Fungi ord.	Fungi class.	Fungi phy.	Fungi	NA	NA	NA	NA	NA	NA	NA	NA	Fungi sp.	Fungi gen.	Fungi fam.	Fungi ord.	Fungi class.	Fungi phy.	Fungi
Otu94	Syncephalastrum_racemosum	100	Syncephalastrum racemosum	Syncephalastrum	Syncephalastraceae	Mucorales	Mucoromycetes	Mucoromycota	Fungi	NA	NA	NA	NA	NA	NA	NA	Y	Fungi sp.	Fungi gen.	Fungi fam.	Fungi ord.	Fungi class.	Fungi phy.	Fungi
Otu98	Fungi_sp	98.396	Fungi sp.	Fungi gen.	Fungi fam.	Fungi ord.	Fungi class.	Fungi phy.	Fungi	NA	NA	NA	NA	NA	NA	NA	NA	Fungi sp.	Fungi gen.	Fungi fam.	Fungi ord.	Fungi class.	Fungi phy.	Fungi
Otu137	Fungi_sp	97.436	Fungi sp.	Fungi gen.	Fungi fam.	Fungi ord.	Fungi class.	Fungi phy.	Fungi	NA	NA	NA	NA	NA	NA	NA	NA	Fungi sp.	Fungi gen.	Fungi fam.	Fungi ord.	Fungi class.	Fungi phy.	Fungi
Otu138	Tylospora_sp	95.082	Atheliales sp.	Atheliales gen.	Atheliales fam.	Atheliales	Agaricomycetes	Basidiomycota	Fungi	NA	NA	NA	NA	NA	NA	NA	Y	Fungi sp.	Fungi gen.	Fungi fam.	Fungi ord.	Fungi class.	Fungi phy.	Fungi
Otu139	Tomentella_sp	92.727	Agaricomycetes sp.	Agaricomycetes gen.	Agaricomycetes fam.	Agaricomycetes ord.	Agaricomycetes	Basidiomycota	Fungi	NA	NA	NA	NA	NA	NA	NA	Y	Fungi sp.	Fungi gen.	Fungi fam.	Fungi ord.	Fungi class.	Fungi phy.	Fungi
Otu141	Fungi_sp	100	Fungi sp.	Fungi gen.	Fungi fam.	Fungi ord.	Fungi class.	Fungi phy.	Fungi	NA	NA	NA	NA	NA	NA	NA	NA	Fungi sp.	Fungi gen.	Fungi fam.	Fungi ord.	Fungi class.	Fungi phy.	Fungi
Otu143	Trichosporon_asahii	99.704	Trichosporon asahii	Trichosporon	Trichosporonaceae	Trichosporonales	Tremellomycetes	Basidiomycota	Fungi	0.999999	Cryptococcus_neoformans_var_neoformans_1088	NA	NA	Filobasidiales	NA	Basidiomycota	Y	Basidiomycota sp.	Basidiomycota gen.	Basidiomycota fam.	Basidiomycota ord.	Basidiomycota class.	Basidiomycota	Fungi
Otu146	Psathyrella_maculata	99.723	Psathyrella maculata	Psathyrella	Psathyrellaceae	Agaricales	Agaricomycetes	Basidiomycota	Fungi	0.433657, 0.281558, 0.135266, 0.091658, 0.057816	Coprinopsis_cinerea_1087	NA	NA	Agaricales	NA	Basidiomycota	Y	Agaricales sp.	Agaricales gen.	Agaricales fam.	Agaricales	Agaricomycetes	Basidiomycota	Fungi
Otu147	Coprinellus_micaceus	100	Coprinellus micaceus	Coprinellus	Psathyrellaceae	Agaricales	Agaricomycetes	Basidiomycota	Fungi	0.437457, 0.277818, 0.274356	Coprinopsis_cinerea_1087	NA	NA	Agaricales	NA	Basidiomycota	Y	Agaricales sp.	Agaricales gen.	Agaricales fam.	Agaricales	Agaricomycetes	Basidiomycota	Fungi
Otu148	Coprinopsis_sp	98.599	Coprinopsis sp.	Coprinopsis	Psathyrellaceae	Agaricales	Agaricomycetes	Basidiomycota	Fungi	0.206525, 0.171728, 0.171379, 0.073969, 0.058596, 0.057941, 0.057263, 0.052845, 0.051435, 0.043180, 0.011626	Henningsomyces_candidus_468	NA	NA	Agaricales	NA	Basidiomycota	Y	Agaricales sp.	Agaricales gen.	Agaricales fam.	Agaricales	Agaricomycetes	Basidiomycota	Fungi
Otu149	Gloeophyllum_trabeum	99.153	Gloeophyllum trabeum	Gloeophyllum	Gloeophyllaceae	Gloeophyllales	Agaricomycetes	Basidiomycota	Fungi	0.222261, 0.217272, 0.217141, 0.109087, 0.078661, 0.074783, 0.070369	Phlebia_radiata_484,Stereum_hirsutum_492,Phanerochaete_chrysosporium_776,Grifola_sordulenta_562,Climacodon_septentrionalis_767,Bondarzewia_montana_452,Echinodontium_tinctorium_455,Fomitopsis_pinicola_770,Coltricia_perennis_447,Fomitiporia_mediterranea_688,Grifola_frondosa_701	NA	NA	Aphyllophorales,Hymeno-chaetales,Russulales,Stereales,Agaricales	NA	Basidiomycota	Y	Basidiomycota sp.	Basidiomycota gen.	Basidiomycota fam.	Basidiomycota ord.	Basidiomycota class.	Basidiomycota	Fungi
Otu150	Coprinopsis_sp	100	Coprinopsis sp.	Coprinopsis	Psathyrellaceae	Agaricales	Agaricomycetes	Basidiomycota	Fungi	0.689219, 0.134872, 0.091658, 0.021445, 0.018293	Henningsomyces_candidus_468	NA	NA	Agaricales	NA	Basidiomycota	Y	Agaricales sp.	Agaricales gen.	Agaricales fam.	Agaricales	Agaricomycetes	Basidiomycota	Fungi
Otu151	Rhodosporidiobolus_ruineniae	98.093	Rhodosporidiobolus sp.	Rhodosporidiobolus	Sporidiobolaceae	Sporidiobolales	Microbotryomycetes	Basidiomycota	Fungi	0.652996, 0.184654, 0.162350	Ustilentyloma_graminis_674	NA	NA	Microbotryales	NA	Basidiomycota	Y	Basidiomycota sp.	Basidiomycota gen.	Basidiomycota fam.	Basidiomycota ord.	Basidiomycota class.	Basidiomycota	Fungi
Otu152	Basidiomycota_sp	97.406	Basidiomycota sp.	Basidiomycota gen.	Basidiomycota fam.	Basidiomycota ord.	Basidiomycota class.	Basidiomycota	Fungi	0.347913, 0.288888, 0.195446, 0.107128, 0.060625	Cintractia_sorghi-vulgaris_867,Ustilago_maydis_505	NA	NA	Ustilaginales	NA	Basidiomycota	NA	Basidiomycota sp.	Basidiomycota gen.	Basidiomycota fam.	Basidiomycota ord.	Basidiomycota class.	Basidiomycota	Fungi
Otu153	Cortinarius_coracis	100	Cortinarius coracis	Cortinarius	Cortinariaceae	Agaricales	Agaricomycetes	Basidiomycota	Fungi	1	Flammulina_velutipes_558	NA	NA	Agaricales	NA	Basidiomycota	Y	Agaricales sp.	Agaricales gen.	Agaricales fam.	Agaricales	Agaricomycetes	Basidiomycota	Fungi
Otu154	Entoloma_hypogaeum	97.619	Entolomataceae sp.	Entolomataceae gen.	Entolomataceae	Agaricales	Agaricomycetes	Basidiomycota	Fungi	0.175701, 0.175447, 0.168694, 0.148053, 0.148023, 0.087259, 0.086971	Stereum_hirsutum_492,Hygrophoropsis_aurantiaca_714,Lactarius_deceptivus_682,Clavaria_zollingeri_563,Calostoma_cinnabarinum_439,Bondarzewia_montana_452,Aureoboletus_projectellus_713,Echinodontium_tinctorium_455,Pluteus_romellii_625,Athelia_cf_epiphylla_576,Suillus_pictus_717	NA	NA	Boletales,Russulales,Aphyllophorales,Agaricales,Cantharellales	NA	Basidiomycota	Y	Basidiomycota sp.	Basidiomycota gen.	Basidiomycota fam.	Basidiomycota ord.	Basidiomycota class.	Basidiomycota	Fungi
Otu156	Wallemia_canadensis	98.143	Wallemia sp.	Wallemia	Wallemiaceae	Wallemiales	Wallemiomycetes	Basidiomycota	Fungi	0.995901	Cintractia_sorghi-vulgaris_867,Ustilago_maydis_505,Tilletiaria_anomala_865,Entyloma_holwayi_870	NA	NA	Ustilaginales,George-fischeriales,Entylomatales	NA	Basidiomycota	Y	Basidiomycota sp.	Basidiomycota gen.	Basidiomycota fam.	Basidiomycota ord.	Basidiomycota class.	Basidiomycota	Fungi
Otu159	Rhizopus_arrhizus	100	Rhizopus arrhizus	Rhizopus	Rhizopodaceae	Mucorales	Mucoromycetes	Mucoromycota	Fungi	1	Rhizopus_oryzae_1241	NA	NA	Mucorales	NA	Zygomycota	Y	Mucorales sp.	Mucorales gen.	Mucorales fam.	Mucorales	Mucoromycetes	Mucoromycota	Fungi
Otu164	Trametes_versicolor	99.429	Trametes versicolor	Trametes	Polyporaceae	Polyporales	Agaricomycetes	Basidiomycota	Fungi	0.225267, 0.209917, 0.201714, 0.110869, 0.083928, 0.077599, 0.077552	Phlebia_radiata_484,Climacodon_septentrionalis_767	NA	NA	Aphyllophorales,Stereales	NA	Basidiomycota	Y	Basidiomycota sp.	Basidiomycota gen.	Basidiomycota fam.	Basidiomycota ord.	Basidiomycota class.	Basidiomycota	Fungi
Otu165	Phlebia_serialis	99.422	Phlebia serialis	Phlebia	Meruliaceae	Polyporales	Agaricomycetes	Basidiomycota	Fungi	0.581058, 0.086351, 0.084315, 0.080567, 0.078039, 0.049722	Phanerochaete_chrysosporium_776	NA	NA	Aphyllophorales	NA	Basidiomycota	Y	Basidiomycota sp.	Basidiomycota gen.	Basidiomycota fam.	Basidiomycota ord.	Basidiomycota class.	Basidiomycota	Fungi
Otu210	Fungi_sp	100	Fungi sp.	Fungi gen.	Fungi fam.	Fungi ord.	Fungi class.	Fungi phy.	Fungi	NA	NA	NA	NA	NA	NA	NA	NA	Fungi sp.	Fungi gen.	Fungi fam.	Fungi ord.	Fungi class.	Fungi phy.	Fungi
